# Supplementary material for: Dietary supplement of mushrooms promotes SCFA production and moderately associates with IgA production: A pilot clinical study
Source: Front Nutr. 2023 Jan 9;9:1078060. doi: 10.3389/fnut.2022.1078060 (PMC9868702; doi:10.3389/fnut.2022.1078060)
Supplement: Supplementary file 1 [file Data_Sheet_1.XLSX]

## Sheet: readme
	Supplementary Data 1	Clinical trial data
	Supplementary Data 2	Amino acids quantitative value data
	Supplementary Data 3	Metabolome list that identified and calculated relative peak area
	Supplementary Data 4	Metabolome relative peak area data
	Supplementary Data 5	Metabolome quantitative value data
	Supplementary Data 6	Microbiome data

## Sheet: Supplementary_Data1
Supplementary Data 1. Clinical trial data
	C_01_0w	C_01_2w	C_01_4w	T_02_0w	T_02_2w	T_02_4w	T_03_0w	T_03_2w	T_03_4w	C_04_0w	C_04_2w	C_04_4w	C_05_0w	C_05_2w	C_05_4w	C_06_0w	C_06_2w	C_06_4w	C_07_0w	C_07_2w	C_07_4w	C_08_0w	C_08_2w	C_08_4w	T_09_0w	T_09_2w	T_09_4w	T_10_0w	T_10_2w	T_10_4w	T_11_0w	T_11_2w	T_11_4w	C_12_0w	C_12_2w	C_12_4w	C_13_0w	C_13_2w	C_13_4w	T_14_0w	T_14_2w	T_14_4w	T_15_0w	T_15_2w	T_15_4w	C_16_0w	C_16_2w	C_16_4w	T_17_0w
IgA (mg /g dry feces)	0.370111	0.244257	0.241122	6.52882	0.217716	0.660804	7.99938	3.83425	2.22598	3.82654	3.25306	1.64477	0.264436	0.206537	0.124795	0.217429	0.0657591	0.477253	4.74008	5.25627	2.75382	6.89995	0.161457	0.349084	0.853961	0.822513	31.3301	2.1789	1.19217	2.69392	8.34361	6.19055	3.27049	0.396025	0.806461	2.39932	8.27834	0.0810889	1.63749	6.14681	14.4853	0.837122	4.99088	6.3934	2.65139	3.89435	0.900662	0.820077	1.99752
Stool amount	2.04167	1.63333	1.80769	1.77778	2.18182	2.45	0.875	1.05556	1	1.5	1.35	1.15	2.25	2.72222	2.69231	1.60714	1.86667	1.96154	2.8	3.41667	3.625	0.857143	1.31818	1	1.25	1.57143	1.41667	4.4	3.52941	4.33333	1.70833	2.05556	1.78571	3.96429	3.96667	4.17857	2.275	2.82143	2.21429	1.45455	1.18182	1.09091	2.75	2.75	2.16667	1.0625	0.6875	1.11111	2.11111
Stool consistency	3.58333	3.33333	3.84615	1.66667	1.81818	1.9	3.5	3.66667	3.72727	4.4	4.2	4.5	3.75	4	4	4.42857	4.46667	4.61538	3	3.16667	3.08333	3.57143	4.18182	4.41667	3	3.57143	3.5	4	4.17647	4.16667	4.08333	3.66667	3.78571	3.5	3.53333	4.5	5.05	3.92857	3.92857	3.90909	4	4.09091	3	4.2	3.8	2	1.75	2.88889	4.22222
Stool color	5	4.6	4.46154	4.88889	5	4.7	4	3.55556	3.36364	3	3	3	4.375	5	5	3.5	3.8	3.61538	4	4	4	5.07143	5	5	5.25	5	5	3.5	3.17647	3.58333	4.25	4.66667	5	3.14286	3.2	3	3.65	5	4.85714	5	5	5	5	3.6	3.53333	4.5	4.5	4.33333	3
Fecal odor	3.41667	3.06667	3.38462	2.22222	2.36364	2.3	3.25	3.11111	3	3.6	3.3	3.1	3	3	3	3.28571	2.86667	3.53846	3	3	3	3	3	3.25	3	3	3	3.3	3	3.33333	3.16667	3	3	3	3	3	1.85	2.71429	1.92857	2.54545	3	3	4	3.4	3	3	3	3	3.11111
Feeling of incomplete evacuation	2.58333	2.73333	2.76923	3.44444	2.90909	3.1	2.125	2.33333	2.09091	2	2	2	2	1.66667	1.69231	2.21429	2.4	2.69231	2.5	2.08333	2.16667	1.5	1	1	1.75	1.28571	2	2.3	2.41176	2.58333	2.25	1.88889	2	2.42857	2.26667	2.07143	2.5	1	1.07143	1	1	1	2	2.1	2.2	2.875	3	2.44444	1.77778
Abdominal pain	2.91667	3	2.61538	2.66667	2.72727	2.7	3.375	3.77778	3.63636	2.8	2.8	2.7	2.5	3.11111	3.38462	2.21429	2.13333	2	3.9	4	3.91667	3.92857	4	2.41667	4	4	4	2.7	2.82353	2.83333	3.33333	3.55556	3.64286	2.07143	2.26667	2.71429	2.8	4	4	3.90909	4	4	3	3.9	3.33333	2.125	2.125	2.11111	4
Defecation frequency(bowel movement counts/days)	0.857143	1.07143	0.928571	0.642857	0.785714	0.714286	0.571429	0.642857	0.785714	0.357143	0.714286	0.714286	0.571429	0.642857	0.928571	1	1.07143	0.928571	0.714286	0.857143	0.857143	1	0.785714	0.857143	0.571429	0.5	0.428571	0.714286	1.21429	0.857143	0.857143	0.642857	1	1	1.07143	1	1.42857	1	1	0.785714	0.785714	0.785714	0.428571	0.714286	1.07143	0.571429	0.571429	0.642857	0.642857
Defecation frequency(days having a bowel movement/total days)	9	12	10	7	9	9	7	9	11	5	9	8	8	9	12	12	11	11	10	12	12	14	11	12	8	7	6	9	13	11	10	9	13	14	14	14	13	14	14	11	11	11	6	10	13	8	7	9	9
BMI	21.7969	N.D.	21.7258	23.4225	N.D.	23.2141	20.9953	N.D.	20.9953	21.3399	N.D.	21.2178	19.7285	N.D.	20.0075	28.587	N.D.	28.2346	16.7766	N.D.	16.9391	21.4074	N.D.	21.0418	21.4313	N.D.	21.3601	25.0573	N.D.	24.7289	22.3709	N.D.	22.7525	20.7112	N.D.	21.0689	23.2737	N.D.	23.3346	20.2435	N.D.	20.2435	16.7939	N.D.	16.9498	21.7063	N.D.	21.8653	21.717
Minimum blood pressure (mmHg)	132	N.D.	112	109	N.D.	116	99	N.D.	102	116	N.D.	108	130	N.D.	114	113	N.D.	116	96	N.D.	96	95	N.D.	98	89	N.D.	104	122	N.D.	117	133	N.D.	131	108	N.D.	115	139	N.D.	121	107	N.D.	108	102	N.D.	102	148	N.D.	131	130
Maximum blood pressure (mmHg)	78	N.D.	74	70	N.D.	69	57	N.D.	64	57	N.D.	65	74	N.D.	69	68	N.D.	67	56	N.D.	56	53	N.D.	60	57	N.D.	70	95	N.D.	95	90	N.D.	84	63	N.D.	68	64	N.D.	77	64	N.D.	66	69	N.D.	64	104	N.D.	95	79
pulse rate (bpm)	62	N.D.	59	67	N.D.	72	79	N.D.	64	71	N.D.	78	62	N.D.	62	70	N.D.	73	61	N.D.	60	57	N.D.	61	79	N.D.	85	75	N.D.	87	80	N.D.	76	54	N.D.	59	52	N.D.	47	66	N.D.	74	74	N.D.	73	75	N.D.	75	53
total protein (g/dL)	6.8	N.D.	6.7	7.1	N.D.	7	7.2	N.D.	7.3	7.2	N.D.	7.3	7.3	N.D.	7.3	7.3	N.D.	7.7	7	N.D.	6.6	6.9	N.D.	7.4	7.3	N.D.	7.6	7.3	N.D.	7.5	7.6	N.D.	7.2	7.2	N.D.	7	7.8	N.D.	7.9	7.1	N.D.	7.4	7.4	N.D.	6.8	7.4	N.D.	7.6	6.7
albumin (g/dL)	4.3	N.D.	4.3	4.5	N.D.	4.5	4.3	N.D.	4.5	4.6	N.D.	4.5	4.5	N.D.	4.6	4.1	N.D.	4.4	4.8	N.D.	4.5	4.5	N.D.	4.8	4.3	N.D.	4.7	4.3	N.D.	4.5	4.8	N.D.	4.5	4.5	N.D.	4.3	4.9	N.D.	4.9	4	N.D.	4.2	4.5	N.D.	4.3	4.6	N.D.	4.7	4.3
total bilirubin (mg/dL)	0.6	N.D.	0.7	0.7	N.D.	0.8	0.5	N.D.	0.4	0.5	N.D.	0.8	0.5	N.D.	0.8	0.4	N.D.	0.6	1.1	N.D.	0.8	1.1	N.D.	1.5	0.7	N.D.	0.7	0.4	N.D.	0.6	0.7	N.D.	0.8	0.4	N.D.	0.3	0.7	N.D.	0.6	0.6	N.D.	0.6	1.2	N.D.	1.2	0.8	N.D.	0.6	0.9
ALP/IFCC(U/L)	51	N.D.	50	52	N.D.	50	60	N.D.	71	51	N.D.	56	72	N.D.	66	50	N.D.	59	42	N.D.	40	45	N.D.	52	77	N.D.	82	72	N.D.	76	54	N.D.	50	48	N.D.	52	65	N.D.	64	54	N.D.	49	51	N.D.	49	54	N.D.	61	42
LDH/IFCC(U/L)	159	N.D.	170	168	N.D.	166	164	N.D.	158	141	N.D.	150	176	N.D.	192	184	N.D.	196	145	N.D.	135	166	N.D.	161	141	N.D.	143	208	N.D.	212	113	N.D.	116	200	N.D.	218	147	N.D.	182	159	N.D.	163	136	N.D.	127	156	N.D.	163	172
AST(U/L)	16	N.D.	16	19	N.D.	17	17	N.D.	18	15	N.D.	14	22	N.D.	24	13	N.D.	14	15	N.D.	14	17	N.D.	17	16	N.D.	16	21	N.D.	19	18	N.D.	20	30	N.D.	39	17	N.D.	54	24	N.D.	22	15	N.D.	16	16	N.D.	15	27
ALT(U/L)	10	N.D.	12	17	N.D.	17	11	N.D.	12	13	N.D.	13	17	N.D.	20	18	N.D.	17	8	N.D.	7	9	N.D.	10	15	N.D.	15	23	N.D.	18	20	N.D.	18	18	N.D.	19	13	N.D.	41	19	N.D.	14	13	N.D.	10	12	N.D.	11	35
γ-GTP(U/L)	17	N.D.	23	15	N.D.	15	14	N.D.	14	17	N.D.	20	14	N.D.	16	12	N.D.	13	15	N.D.	16	11	N.D.	13	22	N.D.	26	30	N.D.	28	20	N.D.	18	16	N.D.	17	14	N.D.	19	10	N.D.	11	21	N.D.	21	15	N.D.	15	37
CPK(U/L)	113	N.D.	118	118	N.D.	100	60	N.D.	56	46	N.D.	51	135	N.D.	128	72	N.D.	76	40	N.D.	34	99	N.D.	87	94	N.D.	86	148	N.D.	104	55	N.D.	57	217	N.D.	256	117	N.D.	173	104	N.D.	89	145	N.D.	58	94	N.D.	114	161
total cholesterol (mg/dL)	234	N.D.	272	222	N.D.	234	175	N.D.	178	228	N.D.	230	224	N.D.	233	166	N.D.	202	214	N.D.	175	157	N.D.	186	192	N.D.	209	211	N.D.	231	216	N.D.	234	197	N.D.	170	125	N.D.	151	187	N.D.	202	148	N.D.	151	249	N.D.	254	245
triglycerides (mg/dL)	141	N.D.	189	51	N.D.	57	174	N.D.	227	59	N.D.	84	82	N.D.	52	34	N.D.	42	41	N.D.	43	57	N.D.	52	54	N.D.	48	93	N.D.	87	78	N.D.	66	262	N.D.	222	60	N.D.	66	46	N.D.	82	67	N.D.	46	74	N.D.	67	61
high-density lipoprotein cholesterol (mg/dL)	46	N.D.	42	73	N.D.	73	45	N.D.	46	68	N.D.	65	109	N.D.	112	53	N.D.	60	95	N.D.	82	64	N.D.	75	71	N.D.	78	44	N.D.	46	66	N.D.	67	47	N.D.	47	54	N.D.	77	70	N.D.	61	51	N.D.	56	66	N.D.	68	74
low-density lipoprotein cholesterol (mg/dL)	156	N.D.	183	129	N.D.	139	101	N.D.	93	149	N.D.	150	89	N.D.	95	96	N.D.	136	99	N.D.	80	76	N.D.	97	105	N.D.	119	140	N.D.	157	131	N.D.	155	98	N.D.	85	58	N.D.	63	101	N.D.	119	81	N.D.	83	154	N.D.	162	145
urea nitrogen (mg/dL)	12.5	N.D.	10.4	11.1	N.D.	9.7	13	N.D.	12	8.9	N.D.	9.2	20	N.D.	14.7	11.9	N.D.	7.6	8.1	N.D.	6.9	12.2	N.D.	12.6	15.2	N.D.	10.6	13.1	N.D.	14.1	11.9	N.D.	10.8	15.5	N.D.	13.9	9.3	N.D.	10.7	11.5	N.D.	8.9	11.2	N.D.	11.7	9.7	N.D.	9.1	14.6
creatinine (mg/dL)	0.9	N.D.	0.86	0.64	N.D.	0.62	0.77	N.D.	0.71	0.69	N.D.	0.61	0.61	N.D.	0.57	0.58	N.D.	0.58	0.63	N.D.	0.64	0.71	N.D.	0.65	0.75	N.D.	0.7	0.95	N.D.	1.03	0.68	N.D.	0.69	1.11	N.D.	0.85	1	N.D.	0.93	0.72	N.D.	0.73	0.75	N.D.	0.74	0.59	N.D.	0.55	1.06
uric acid (mg/dL)	6.1	N.D.	6.3	4.1	N.D.	4.5	4.6	N.D.	4	2.5	N.D.	2.5	5	N.D.	4.5	3.7	N.D.	4	3.3	N.D.	3.3	3.9	N.D.	4.2	2.9	N.D.	2.8	6.3	N.D.	7.9	3.4	N.D.	3.3	4.7	N.D.	4.5	6.3	N.D.	6.7	3.6	N.D.	3.8	3	N.D.	3	3.6	N.D.	3.8	6.7
Na(mEq/L)	142	N.D.	141	140	N.D.	139	144	N.D.	141	140	N.D.	137	140	N.D.	140	141	N.D.	139	138	N.D.	139	139	N.D.	137	139	N.D.	140	141	N.D.	141	138	N.D.	136	137	N.D.	137	141	N.D.	138	138	N.D.	138	140	N.D.	140	139	N.D.	140	143
K(mEq/L)	4.4	N.D.	4.9	4.6	N.D.	4.7	4.5	N.D.	4.7	4.7	N.D.	4.2	5	N.D.	4.6	4.7	N.D.	4.5	4.7	N.D.	4.6	4.6	N.D.	4.4	4.7	N.D.	4.8	4.5	N.D.	4.7	4.2	N.D.	4.5	4.9	N.D.	4.3	4.8	N.D.	5.4	4.2	N.D.	4.7	4.7	N.D.	4.8	3.6	N.D.	3.8	4.5
Cl(mEq/L)	103	N.D.	103	105	N.D.	104	108	N.D.	106	105	N.D.	105	103	N.D.	104	103	N.D.	100	104	N.D.	105	102	N.D.	100	104	N.D.	105	107	N.D.	106	102	N.D.	100	99	N.D.	100	103	N.D.	100	105	N.D.	104	106	N.D.	106	103	N.D.	104	104
Ca(mg/dL)	9	N.D.	9.5	9.5	N.D.	9.7	9.4	N.D.	9.7	9.7	N.D.	9.7	9.1	N.D.	9.6	9.2	N.D.	9.7	9	N.D.	9.2	9.5	N.D.	9.7	9.6	N.D.	10.2	9.3	N.D.	10	9.5	N.D.	9.4	9.5	N.D.	9.2	10	N.D.	10	8.8	N.D.	9.3	9.8	N.D.	9.8	9.1	N.D.	9.5	9.5
blood glucose (mg/dL)	85	N.D.	90	90	N.D.	91	63	N.D.	83	97	N.D.	94	93	N.D.	92	98	N.D.	99	80	N.D.	81	91	N.D.	95	90	N.D.	101	95	N.D.	98	107	N.D.	103	101	N.D.	98	94	N.D.	102	82	N.D.	89	86	N.D.	88	94	N.D.	101	97
white blood cell(/μL)	4640	N.D.	4640	3050	N.D.	3060	4750	N.D.	4620	5480	N.D.	5770	3870	N.D.	3450	7420	N.D.	8510	5970	N.D.	4720	5670	N.D.	4570	8130	N.D.	7990	6400	N.D.	6280	11230	N.D.	7780	3810	N.D.	4010	9050	N.D.	8300	5950	N.D.	5810	5100	N.D.	4780	5280	N.D.	6920	3450
red blood cells (10^4/μL)	465	N.D.	462	370	N.D.	370	464	N.D.	480	499	N.D.	504	476	N.D.	469	480	N.D.	486	429	N.D.	401	432	N.D.	447	427	N.D.	440	503	N.D.	502	474	N.D.	450	457	N.D.	452	522	N.D.	530	391	N.D.	407	463	N.D.	435	418	N.D.	420	404
hemoglobin (g/dL)	14.2	N.D.	14.4	10.6	N.D.	10.6	12.7	N.D.	13.3	14.1	N.D.	14.1	14.5	N.D.	13.8	13.8	N.D.	14	13.2	N.D.	12.3	12.7	N.D.	13.2	13	N.D.	13.5	15.5	N.D.	15.5	14.1	N.D.	13.3	13.9	N.D.	13.5	15.9	N.D.	16	12.2	N.D.	12.4	14.9	N.D.	13.6	12.8	N.D.	12.6	12.6
hematocrit (%)	45.1	N.D.	44.1	35.8	N.D.	34.5	42.1	N.D.	42.8	44.8	N.D.	43.8	45.3	N.D.	44.2	43.7	N.D.	44	42	N.D.	39.6	41	N.D.	42.4	41.7	N.D.	42.8	46.7	N.D.	47.1	44.6	N.D.	43	43.4	N.D.	43	48.5	N.D.	50.4	37.1	N.D.	38.7	44.1	N.D.	41.9	39.8	N.D.	40.6	39.4
platelets (10^4/µL)	22.4	N.D.	24.2	27.3	N.D.	28.4	29.3	N.D.	29.6	23.1	N.D.	25.6	23.6	N.D.	22.4	27.3	N.D.	26.9	22.4	N.D.	21.3	20.1	N.D.	21.4	25.9	N.D.	27.7	25.4	N.D.	25.4	32.5	N.D.	32.3	22	N.D.	25.7	34.7	N.D.	30.8	24	N.D.	27.5	26.3	N.D.	29.4	27.3	N.D.	31.9	20.8
*N.D., No Data
[truncated: 191 more columns]

## Sheet: Supplementary_Data2
Supplementary Data 2. Amino acids quantitative value data
(μg/g dry feces)	09_0w	31_0w	39_0w	74_0w	79_0w	09_4w	31_4w	39_4w	74_4w	79_4w
Gly	14.2744	366.913	25.1135	15.035	98.1047	32.9851	1059.61	62.7652	169.828	439.245
D-His	1.9673	14.7989	2.29776	1.41057	4.71163	3.6915	18.2121	2.90251	6.51306	3.28154
L-His	13.4743	62.9886	29.1712	20.1597	41.68	31.1624	106.397	61.3823	54.1242	22.4442
D-Arg	1.36804	4.43415	1.70522	0.51575	2.29814	2.31915	4.47302	3.76129	1.449	6.53005
L-Arg	14.2123	41.3525	30.4007	6.49742	83.6695	27.7466	110.49	93.0271	15.7325	119.741
D-Lys	3.65774	38.9246	6.45207	1.10619	107.97	6.90929	9.98596	7.80261	436.061	4.14092
L-Lys	50.7003	231.793	81.8556	104.854	103.4	101.321	386.789	144.331	385.979	174.385
D-Ala	13.8121	154.33	24.4386	32.7839	85.6912	28.3923	262.416	53.0688	299.596	286.995
L-Ala	14.4201	177.064	25.5553	46.4912	97.3	36.4927	287.914	57.4525	364.74	316.673
D-Ser	2.68221	7.85241	2.32941	0.811468	1.72505	3.94111	8.29214	2.70205	1.40016	5.49831
L-Ser	11.6919	72.0666	18.0629	21.5382	38.4094	22.6683	123.859	34.5574	59.2818	71.0853
D-Pro	15.4117	49.3998	29.1857	17.3444	670.584	35.5472	51.286	25.0404	42.2659	896.996
L-Pro	32.4818	71.3679	50.6215	35.1302	655.795	76.3746	63.7452	41.5794	49.8416	832.22
D-Val	0.130756	5.65925	0.23315	1.75566	2.6048	0.248598	4.47988	0.371886	18.9395	5.2428
L-Val	12.3963	294.974	26.1723	73.6331	41.0131	22.2481	372.801	36.5758	707.662	104.109
D-Thr	0.052684	0.527506	0.096372	0.175094	0.722538	0.08049	1.87964	0.273414	0.389016	0.220104
L-Thr	5.43405	103.294	12.6681	29.124	57.4972	14.9894	437.039	37.4622	79.8468	96.3714
L-allo-Thr	0.193138	1.45199	0.245634	0.699324	4.3888	0.352154	1.94107	0.631018	0.451002	1.84946
D-Leu	0.271862	7.67453	0.318434	2.37787	1.79756	0.42993	6.39021	0.43317	35.4297	2.51065
L-Leu	8.94029	265.416	18.1283	56.0194	32.9892	17.5042	314.4	21.2278	577.193	132.847
L-Ile	0.286	194.334	16.1149	58.0889	29.8868	0.154266	306.284	21.505	486.538	104.883
D-Ile	0.074298	0.128	-	-	-	0.08399	-	-	-	-
D-allo-Ile	0.133692	3.76604	0.242558	1.55761	1.46064	0.19292	4.19689	0.557908	13.0293	1.76965
L-allo-Ile	11.4679	256.444	21.4367	62.5474	36.4289	18.3776	283.82	22.251	619.841	135.322
D-Asn	0.085296	0.440324	0.05058	0.139866	0.182076	0.122078	1.23202	0.069538	0.24074	0.302634
L-Asn	13.4188	22.1189	0.8026	2.79478	5.66452	1.70412	148.636	35.4528	8.15706	6.36056
D-Asp	4.45745	44.0429	24.3574	68.9549	47.3683	23.4943	83.3597	39.8751	69.8249	19.7081
L-Asp	12.2147	432.05	59.3121	159.642	153.732	135.996	1363.17	388.067	232.109	234.416
D-Gln	0.341954	0.781142	0.25068	0.282884	3.34467	0.59196	3.85062	0.551056	0.619604	3.00766
L-Gln	33.9613	60.8943	4.91724	12.7375	43.7556	52.451	208.214	19.4136	57.0262	83.8932
D-Met	0.126756	2.05954	0.305546	0.294846	0.469242	0.263396	1.40249	0.360414	2.73404	1.21121
L-Met	5.34782	42.1245	11.126	15.8011	25.1066	14.4929	72.7105	20.802	33.2754	61.8163
D-Phe	0.564898	0.508328	0.107248	4.0442	3.95643	0.67568	0.545356	0.144244	31.046	7.22707
L-Phe	4.89134	110.237	8.73351	225.035	35.0561	11.2931	158.774	17.1804	847.138	152.647
D-Tyr	1.0106	0.305754	0.160946	2.20008	3.00984	1.47108	0.513268	0.509054	2.10787	2.14417
L-Tyr	7.04676	111.015	15.0785	90.43	45.7077	18.935	137.087	43.1983	213.664	88.562
D-Trp	0.165988	0.191364	0.129124	0.068494	0.762834	0.262544	0.215414	0.29474	0.30159	2.85396
L-Trp	3.18853	43.0999	5.73866	11.6348	17.3634	7.25664	41.2934	15.5372	41.1079	160.664
D-Glu	24.942	169.821	59.3243	49.7055	30.9085	66.0627	129.578	132.126	76.8031	68.6223
L-Glu	201.875	1842.38	502.824	617.934	717.947	628.81	3018.22	1536.21	1241.13	1405.94

## Sheet: Supplementary_Data3
Supplementary Data 3. Metabolome list that identified and calculated relative peak area
Compound name	Exact mass	KEGG ID	HMDB ID
(Aminomethyl)phosphonic acid	111.009	C11033,C13672	-
(Methylthio)acetic acid	106.009	C03173	-
1-Aminocyclopentanecarboxylic acid	129.079	C03969	-
1-Aminocyclopropane-1-carboxylic acid	101.048	C01234	-
1-Aminoethylphosphonic acid	125.024	C03782	-
1-Methyl-2-pyrrolidone	99.0684	C11118	-
1-Methyl-4-imidazoleacetic acid	140.059	C05828	HMDB02820
1-Methyl-4-phenyl-1,2,3,6-tetrahydropyridine	173.12	C04599	-
1-Methyladenosine	281.112	C02494	HMDB03331
1-Methylhistamine	125.095	C05127	HMDB00898
1-Methylhistidine	169.085	-	-
1-Methylhydantoin	114.043	C02565	HMDB03646
1-Methylnicotinamide	137.071	C02918	HMDB00699
1-Phenylethylamine	121.089	C02455	HMDB02017
1-Pyrroline 5-carboxylic acid	113.048	C03912	HMDB01301
1,2,3,4-Tetrahydroisoquinoline	133.089	-	-
1,3-Diaminopropane	74.0844	C00986	HMDB00002
1,3-Phenylenediamine	108.069	C02454	-
10-Hydroxydecanoic acid	188.141	C02774	-
11-Aminoundecanoic acid	201.173	C19325	-
15-Methyl prostaglandin F2α	368.256	-	-
1H-Imidazole-4-propionic acid	140.059	-	-
2-(Creatinine-3-yl)propionic acid	185.08	-	-
2-Amino-2-(hydroxymethyl)-1,3-propanediol	121.074	C07182	-
2-Amino-2-methyl-1,3-propanediol	105.079	C11260	-
2-Amino-2-methylbutyric acid	117.079	C03571	-
2-Amino-3-phosphonopropionic acid	169.014	C05672	HMDB00370
2-Aminoadipic acid	161.069	C00956	HMDB00510
2-Aminobenzenesulfonic acid	173.015	C06333	-
2-Aminobenzimidazole	133.064	C10901	-
2-Aminobutyric acid	103.063	C02261,C02356	HMDB00452
2-Aminoethylphosphonic acid	125.024	C03557	HMDB11747
2-Aminoisobutyric acid	103.063	C03665	HMDB01906
2-Carboxybenzaldehyde	150.032	C03057	-
2-Cyanopyridine	104.037	C02221	-
2-Deoxyglucose 6-phosphate	244.035	C06369	-
2-Deoxyribose 1-phosphate	214.024	C00672	HMDB01351
2-Deoxystreptamine	162.1	C02627	-
2-Furoic acid	112.016	C01546	HMDB00617
2-Guanidinobenzimidazole	175.086	C10898	-
2-Hydroxy-4-methylvaleric acid	132.079	C03264	HMDB00624
2-Hydroxybutyric acid	104.047	C05984	HMDB00008
2-Hydroxyglutaric acid	148.037	C02630,C01087,C03196	HMDB00606,HMDB00694
2-Hydroxyisobutyric acid	104.047	-	-
2-Hydroxyoctanoic acid	160.11	-	-
2-Hydroxypyridine	95.0371	C02502	-
2-Hydroxyvaleric acid	118.063	-	-
2-Isopropylmalic acid	176.068	C02504	HMDB00402
2-Methylcholine	118.123	C02224	-
2-Methylserine	119.058	C02115	-
2-Oxoadipic acid	160.037	C00322	HMDB00225
2-Oxobutyric acid	102.032	C00109	HMDB00005
2-Oxoglutaric acid	146.022	C00026	HMDB00208
2-Oxoisovaleric acid	116.047	C00141	HMDB00019
2-Oxooctanoic acid	158.094	-	-
2-Oxovaleric acid	116.047	C06255	HMDB01865
2-Phenylethylamine	121.089	C05332	HMDB12275
2-Phosphoglyceric acid	185.993	C00631	HMDB03391
2-Quinolinecarboxylic acid	173.048	C06325	HMDB00842
2-Thiopheneacetic acid	142.009	C02595	-
2,3-Diaminopropionic acid	104.059	C03401,C06393	HMDB02006
2,3-Diphosphoglyceric acid	265.959	C01159	HMDB01294
2,4-Diaminobutyric acid	118.074	C03283	HMDB06284
2,4-Dichlorobenzoic acid	189.959	C06670	-
2,4-Dichlorophenoxyacetic acid	219.969	C03664	-
2,4-Dihydroxybenzoic acid	154.027	-	-
2,4-Dihydroxypyrimidine-5-carboxylic acid	156.017	-	-
2,4-Dimethylaniline	121.089	C11003	-
2,4,5-Trichlorophenoxyacetic acid	253.93	C07100	-
2,5-Dihydroxybenzoic acid	154.027	C00628	HMDB00152
2,5-Dimethylpyrazine	108.069	-	-
2,5-Pyrroledione	97.0164	C07272	-
2,6-Diaminopimelic acid	190.095	C00666	HMDB01370
2,6-Diethylaniline	149.12	C11001	-
2,6-Dimethylaniline	121.089	C11004	-
2'-CMP	323.052	C03104	HMDB11692
2'-Deoxyadenosine	251.102	C00559	HMDB00101
2'-Deoxycytidine	227.091	C00881	HMDB00014
2'-Deoxyguanosine	267.097	C00330	HMDB00085
2'-Deoxyuridine	228.075	C00526	HMDB00012
2',3'-cCMP	305.041	C02354	HMDB11691
3-(2-Hydroxyphenyl)propionic acid	166.063	C01198	-
3-(4-Hydroxyphenyl)propionic acid	166.063	C01744	HMDB02199
3-Acetylacrylic acid	114.032	C07091	-
3-Amino-1,2,4-triazole	84.0436	C11261	-
3-Amino-2-piperidone	114.079	-	-
3-Amino-5-hydroxypyrazole	99.0433	-	-
3-Aminobutyric acid	103.063	-	-
3-Aminoisobutyric acid	103.063	C03284,C05145	HMDB03911
3-Aminopropane-1,2-diol	91.0633	C06057	-
3-Aminopropionitrile	70.0531	C05670	HMDB04101
3-Chloroalanine	123.009	C02635	-
3-Dehydroshikimic acid	172.037	C02637	-
3-Guanidinopropionic acid	131.069	C03065	-
3-Hydroxy-3-methylglutaric acid	162.053	C03761	-
3-Hydroxyanthranilic acid	153.043	C00632	HMDB01476
3-Hydroxybutyric acid	104.047	C01089,C03197	HMDB00011,HMDB00357,HMDB00442
3-Hydroxykynurenine	224.08	C03227	HMDB11631
3-Hydroxypropionic acid	90.0317	C01013	HMDB00700
3-Indoleacetonitrile	156.069	C02938	HMDB06524
3-Indolebutyric acid	203.095	C11284	HMDB02096
3-Indoxylsulfuric acid	213.01	-	-
3-Iodotyrosine	306.971	C02515	HMDB00021
3-Methoxy-4-hydroxyphenylethyleneglycol	184.074	C05594	HMDB01490
3-Methoxyanthranilic acid	167.058	C05831	-
3-Methoxytyramine	167.095	C05587	HMDB00022
3-Methoxytyrosine	211.084	-	-
3-Methyl-2-oxovaleric acid	130.063	C00671,C03465	HMDB00491
3-Methyladenine	149.07	C00913	HMDB11600
3-Methylcrotonyl CoA_divalent	849.157	C03069	HMDB01493
3-Methylguanine	165.065	C02230	HMDB01566
3-Methylhistamine	125.095	-	-
3-Methylhistidine	169.085	C01152	HMDB00479
3-Nitrotyrosine	226.059	-	-
3-Phenyllactic acid	166.063	C05607	HMDB00748,HMDB00779
3-Phenylpropionic acid	150.068	C05629	HMDB00764
3-Phosphoglyceric acid	185.993	C00197	HMDB00807
3-Ureidopropionic acid	132.053	C02642	HMDB00026
3,3',5-Triiodothyronine	650.79	C02465	HMDB00265
3,4-Dihydroxyphenylglycol	170.058	C05576	HMDB00318
3,5-Diiodotyrosine	432.867	C01060	HMDB03474
3,5-Dinitrosalicylic acid	228.002	C11319	-
3'-AMP	347.063	C01367	HMDB03540
3'-CMP	323.052	C05822	-
3'-Dephospho CoA	687.149	C00882	HMDB01373
3',5'-ADP	427.029	C00054	HMDB00061
3',5'-Cyclic dAMP	313.058	C00968	-
3',5'-GDP	443.024	-	-
4-(β-Acetylaminoethyl)imidazole	153.09	C05135	-
4-Acetamidobutanoic acid	145.074	C02946	HMDB03681
4-Amino-3-hydroxybutyric acid	119.058	C03678	-
4-Aminohippuric acid	194.069	-	-
4-Aminoindole	132.069	-	-
4-Aminophenylsulfone	248.062	C07666	-
4-Aminosalicylic acid	153.043	C02518	-
4-Bromophenylalanine	242.989	-	-
4-Guanidinobutyric acid	145.085	C01035	HMDB03464
4-Hydroxyphenylacetaldehyde	136.052	C03765	HMDB03767
4-Hydroxyphenylglycine	167.058	-	-
4-Hydroxyphenylglyoxylic acid	166.027	C03590	-
4-Hydroxyquinoline	145.053	C06343	-
4-Methyl-1,2,5-oxadiazol-3-amine	99.0433	-	-
4-Methyl-2-oxovaleric acid	130.063	C00233	HMDB00695
4-Methyl-5-thiazoleethanol	143.04	C04294	-
4-Methylpyrazole	82.0531	C07837	-
4-Methylthio-2-oxobutyric acid	148.019	C01180	HMDB01553
4-Oxohexanoic acid	130.063	-	-
4-Oxovaleric acid	116.047	-	-
4-Pyridoxic acid	183.053	C00847	HMDB00017
4-Trimethylammoniobutanal	130.123	C01149	HMDB01345
4,4'-Methylene bis(o-chloroaniline)	266.038	C10999	-
5-Amino-4-oxovaleric acid	131.058	C00430	HMDB01149
5-Aminoimidazole-4-carboxamide ribotide	338.063	C04677	HMDB01517
5-Aminoindole	132.069	-	-
5-Aminovaleric acid	117.079	C00431	HMDB03355
5-Hydroxyindoleacetic acid	191.058	C05635	HMDB00763
5-Hydroxylysine	162.1	C16741	HMDB00450
5-Hydroxymethyluracil	142.038	C03088	HMDB00469
5-Hydroxytryptophan	220.085	C00643	HMDB00472
5-Methoxy-N,N-dimethyltryptamine	218.142	C08309	HMDB02004
5-Methoxyindoleacetic acid	205.074	C05660	HMDB04096
5-Methoxytryptamine	190.111	C05659	HMDB04095
5-Methyl-2'-deoxycytidine	241.106	C03592	HMDB02224
5-Methylcytosine	125.059	C02376	HMDB02894
5-Methyltetrahydrofolic acid	459.187	C00440	HMDB01396
5-Oxo-2-tetrahydrofurancarboxylic acid	130.027	-	-
5-Oxohexanoic acid	130.063	C02129	-
5-Oxoproline	129.043	C01879	HMDB00267
5,6-Dihydroxyindole	149.048	C05578	HMDB04058
5,6-Dimethylbenzimidazole	146.084	C03114	HMDB03701
5,6,7,8-Tetrahydrobiopterin	241.117	C00272	HMDB00027
5'-Deoxy-5'-methylthioadenosine	297.09	C00170	HMDB01173
5'-Deoxyadenosine	251.102	C05198	HMDB01983
6-Aminohexanoic acid	131.095	C02378	HMDB01901
6-Aminopenicillanic acid	216.057	C02954	-
6-Hydroxydopamine	169.074	-	-
6-Hydroxyhexanoic acid	132.079	C06103	-
6-Hydroxynicotinic acid	139.027	C01020	HMDB02658
6-Mercaptopurine	152.016	C02380	-
6-Phosphogluconic acid	276.025	C00345	HMDB01316
6,8-Thioctic acid	206.044	C00725	HMDB01451
7-Methylguanine	165.065	C02242	HMDB00897
7,8-Dihydrobiopterin	239.102	C02953	HMDB00038
7,8-Dihydrofolic acid	443.155	C00415	HMDB01056
7,8-Dihydroneopterin	255.097	C04874	HMDB02275
8-Anilino-1-naphthalenesulfonic acid	299.062	C11326	-
8-Hydroxy-2'-deoxyguanosine	283.092	-	-
8-Hydroxyoctanoic acid	160.11	-	-
Acetanilide	135.068	C07565	HMDB01250
Acetoacetamide	101.048	C11106	-
Acetoacetic acid	102.032	C00164	HMDB00060
Acetoacetyl CoA_divalent	851.136	C00332	HMDB01484
Acetohydrazide	74.048	C07447	-
Acetohydroxamic acid	75.032	C06808	-
Acetyl CoA_divalent	809.126	C00024	HMDB01206
Acetylcholine	146.118	C01996	HMDB00895
Adenine	135.054	C00147	HMDB00034
Adenosine	267.097	C00212	HMDB00050
Adenosine 5'-[γ-thio]triphosphate	522.973	C13742	-
Adenosine 5'-phosphosulfate	427.02	C00224	HMDB01003
Adenylosuccinic acid	463.074	C03794	HMDB00536
Adipic acid	146.058	C06104	HMDB00448
ADMA	202.143	C03626	HMDB01539
ADP	427.029	C00008	HMDB01341
ADP-glucose	589.082	C00498	HMDB06557
ADP-ribose	559.072	C00301	HMDB01178
Adrenaline	183.09	C00788	HMDB00068
Agmatine	130.122	C00179	HMDB01432
Ala	89.0477	C00041,C00133,C01401	HMDB00161,HMDB01310
Ala-Ala	160.085	C00993	HMDB03459
Albendazole	265.088	C01779	-
Albizziine	147.064	C08264	-
Allantoic acid	176.055	C00499	HMDB01209
Allantoin	158.044	C01551	HMDB00462
Alliin	177.046	C08265	-
allo-Threonine	119.058	C05519	HMDB04041
Allocryptopine	369.158	C02134	-
Alloisoleucine	131.095	-	-
Amantadine	151.136	C06818	-
Amikacin_divalent	585.286	C06820	-
Amiloride	229.048	C06821	-
Aminoacetone	73.0528	C01888	HMDB02134
Aminophylline	180.065	C06822	HMDB01889
Aminopyrine	231.137	C07539	-
AMP	347.063	C00020	HMDB00045
Amrinone	187.075	C06829	-
Anabasine	162.116	C06180,C11357	HMDB04350
Aniline	93.0578	C00292	HMDB03012
Anserine_divalent	240.122	C01262	HMDB00194
Anthranilic acid	137.048	C00108	HMDB01123
Arg	174.112	C00062,C00792	HMDB00517,HMDB03416
Arg-Glu	303.154	-	-
Arginine ethyl ester	202.143	C01404	-
Argininosuccinic acid	290.123	C03406	HMDB00052
Ascorbate 2-glucoside	338.085	C18339	-
Ascorbate 2-phosphate	255.998	-	-
Ascorbate 2-sulfate	255.989	C02812	-
Ascorbic acid	176.032	C00072	HMDB00044
Asn	132.053	C00152,C01905,C16438	HMDB00168
Asp	133.038	C00049,C00402,C16433	HMDB00191,HMDB06483
ATP	506.996	C00002	HMDB00538
Atrolactic acid	166.063	-	-
Atropine	289.168	C01479	-
Azelaic acid	188.105	C08261	HMDB00784
Azetidine 2-carboxylic acid	101.048	C08267	-
Baclofen	213.056	C06841	-
Barbituric acid	128.022	C00813	-
Bentazone	240.057	C10965	-
Benzamide	121.053	C09815	HMDB04461
Benzamidine	120.069	C01784	-
Benzimidazole	118.053	C02009	-
Benzocaine	165.079	C07527	HMDB04992
Benzoic acid	122.037	C00180	HMDB01870
Benzoylformic acid	150.032	C02137	HMDB01587
Benzyl viologen_divalent	338.177	C00915	-
Benzylsuccinic acid	208.074	C09816	HMDB12127
Betaine	117.079	C00719	HMDB00043
Betaine aldehyde_+H2O	120.102	C00576	HMDB01252
Betonicine	159.09	C08269	-
Biopterin	237.086	C06313	HMDB00468,HMDB00633
Biotin	244.088	C00120	HMDB00030
Bis(p-nitrophenyl)phosphate	340.01	C03779	-
Buformin	157.133	C07674	-
Butyric acid	88.0524	C00246	HMDB00039
Butyrylcarnitine	231.147	C02862	HMDB02013
Cadaverine	102.116	C01672	HMDB02322
Caffeine	194.08	C07481	HMDB01847
cAMP	329.053	C00575	HMDB00058
Canavanine	176.091	C00308	HMDB02706
Carbachol	147.113	D00524	-
Carbamoylphosphate	140.983	C00169	HMDB01096
Carbendazim	191.069	C10897	-
Carboxymethyllysine	204.111	-	-
Carnitine	161.105	C00318,C00487,C15025	HMDB00062
Carnosine	226.107	C00386	HMDB00033
Castanospermine	189.1	C02256	-
cCMP	305.041	C00941	-
CDP	403.018	C00112	HMDB01546
CDP-choline	488.107	C00307	HMDB01413
cGMP	345.047	C00942	HMDB01314
Chelidonic acid	184.001	C08476	-
Chloramphenicol	322.012	C00918	-
Chloroacetic acid	93.9822	C06755	-
Cholic acid	408.288	C00695	HMDB00619
Choline	104.107	C00114	HMDB00097
Cimetidine	252.116	C06952	-
cIMP	330.037	C00943	-
Ciprofloxacin	331.133	C05349	-
cis-4-Hydroxyproline	131.058	C03440	HMDB06055
cis-Aconitic acid	174.016	C00417	HMDB00072
cis,cis-Muconic acid	142.027	C02480	HMDB06331
Citraconic acid	130.027	C02226	HMDB00634
Citramalic acid	148.037	C02612,C02614	HMDB00426
Citric acid	192.027	C00158	HMDB00094
Citrulline	175.096	C00327	HMDB00904
Clonidine	229.017	C06920	-
CMP	323.052	C00055	HMDB00095
CMP-N-acetylneuraminate	614.147	C00128	HMDB01176
CoA_divalent	767.115	C00010	HMDB01423
Creatine	131.069	C00300	HMDB00064
Creatinine	113.059	C00791	HMDB00562
Crotonic acid	86.0368	C01771	-
cTMP	304.046	-	-
CTP	482.985	C00063	HMDB00082
Cumic acid	164.084	C06578	-
Cyclohexanecarboxylic acid	128.084	C09822	-
Cyclohexylamine	99.1048	C00571	-
Cycloserine	102.043	C06682,C08057	-
Cyprodinil	225.127	C10914	-
Cys	121.02	C00097,C00736,C00793	HMDB00574,HMDB03417
Cys-Gly	178.041	C01419	HMDB00078
Cystathionine	222.067	C00542,C02291	HMDB00099
Cysteamine	77.0299	C01678	HMDB02991
Cysteic acid	169.004	C00506	HMDB02757
Cysteine glutathione disulfide	426.088	C05526	HMDB00656
Cysteinesulfinic acid	153.01	C00606	HMDB00996
Cystine	240.024	C00491,C01420	HMDB00192
Cytidine	243.086	C00475	HMDB00089
Cytosine	111.043	C00380	HMDB00630
dADP	411.035	C00206	HMDB01508
DAMGO	513.259	C11318	-
Daminozide	160.085	C10996	-
dAMP	331.068	C00360	HMDB00905
dATP	491.001	C00131	HMDB01532
Daunorubicin	527.179	C01907	-
dCDP	387.023	C00705	HMDB01245
dCMP	307.057	C00239	HMDB01202
dCTP	466.99	C00458	HMDB00998
Deamido-NAD+	665.1	C00857	HMDB01179
Decanoic acid	172.146	C01571	HMDB00511
Deethylatrazine	187.062	C06559	-
Deisopropylatrazine	173.047	C06556	-
Deoxycholic acid	392.293	C04483	HMDB00626
Desthiobiotin	214.132	C01909	HMDB03581
dGDP	427.029	C00361	HMDB00960
dGMP	347.063	C00362	HMDB01044
dGTP	506.996	C00286	HMDB01440
Dichlorprop	233.985	C11020	-
Diclofenac	295.017	C01690	-
Diethanolamine	105.079	C06772	HMDB04437
Diethylaminomalonic acid	175.084	-	-
Digalacturonic acid	370.075	C02273	-
Dihydroorotic acid	158.033	C00337	HMDB00528
Dihydrouracil	114.043	C00429	HMDB00076
Dihydroxyacetone phosphate	169.998	C00111	HMDB01473
dIMP	332.052	C06196	HMDB06555
Diphenylamine	169.089	C11016	-
Diphenylcarbazide	242.117	C11232	-
Disulfiram	296.051	C01692	-
dITP	491.985	C01345	HMDB03537
Dodecanedioic acid	230.152	C02678	HMDB00623
DOPA	197.069	C00355	HMDB00181,HMDB00609
Dopamine	153.079	C03758	HMDB00073
dTDP	402.023	C00363	HMDB01274
dTDP-glucose	564.076	C00842	HMDB01328
dTMP	322.057	C00364	HMDB01227
dTTP	481.989	C00459	HMDB01342
dUDP	388.007	C01346	HMDB01000
dUMP	308.041	C00365	HMDB01409
dUTP	467.974	C00460	HMDB01191
Dyphylline	254.102	C07819	-
Ectoine	142.074	C06231	-
EDTA	292.091	C00284	-
Eflornithine	182.087	C07997	-
Ergothioneine	229.088	C05570	HMDB03045
Erythrose 4-phosphate	200.009	C00279,C03604	HMDB01321
Ethanolamine	61.0528	C00189	HMDB00149
Ethanolamine phosphate	141.019	C00346	HMDB00224
Ethionine	163.067	C11227	-
Ethyl glucuronide	222.074	-	-
Ethylacetimidate	87.0684	-	-
Etidronic acid	205.975	C07736	-
FAD_divalent	785.157	C00016	HMDB01248
Ferulic acid	194.058	C01494	HMDB00954
FMN	456.105	C00061	HMDB01520
Folic acid	441.14	C00504	HMDB00121
Formiminoglutamic acid	174.064	-	-
Formylanthranilic acid	165.043	C05653	HMDB04089
Fructose 1,6-diphosphate	339.996	C00354	HMDB01058
Fructose 6-phosphate	260.03	C05345,C00085	HMDB00124
Fumaric acid	116.011	C00122	HMDB00134
Fumaric acid monomethyl ester	130.027	-	-
GABA	103.063	C00334	HMDB00112
Galactosamine	179.079	C02262	-
Galacturonate 1-phosphate	274.009	C04037	-
Galacturonic acid	194.043	C00333	HMDB02545
Ganciclovir	255.097	C07019	-
GDP	443.024	C00035	HMDB01201
GDP-fucose	589.082	C00325	HMDB01095
GDP-galactose	605.077	C02280	-
GDP-glucose	605.077	C00394	HMDB03351
GDP-mannose	605.077	C00096	HMDB01163
Gibberellic acid	346.142	C01699	HMDB03559
Gln	146.069	C00064,C00303,C00819	HMDB00641,HMDB03423
Glu	147.053	C00025,C00217,C00302	HMDB00148,HMDB03339
Glu-Glu	276.096	C01425	-
Glucaric acid	210.038	C00767,C00818	HMDB00663
Gluconic acid	196.058	C00257	HMDB00625
Gluconolactone	178.048	C00198	HMDB00150
Glucosamine	179.079	C00329	HMDB01514
Glucosamine 6-phosphate	259.046	C00352	HMDB01254
Glucosamine 6-sulfuric acid	259.036	-	-
Glucosaminic acid	195.074	C03752	-
Glucose 1-phosphate	260.03	C00103	HMDB01586
Glucose 6-phosphate	260.03	C00668,C01172,C00092	HMDB01401
Glucurone	176.032	C02670	HMDB06355
Glucuronic acid	194.043	C00191	HMDB00127
Glutaric acid	132.042	C00489	HMDB00661
Glutaryl CoA_divalent	881.147	C00527	HMDB01339
Glutathione (GSH)	307.084	C00051	HMDB00125
Glutathione (GSSG)_divalent	612.152	C00127	HMDB03337
Gly	75.032	C00037	HMDB00123
Gly-Asp	190.059	-	-
Gly-Gly	132.053	C02037	HMDB11733
Gly-Leu	188.116	-	-
Glyceraldehyde 3-phosphate	169.998	C00118,C00661	HMDB01112
Glyceric acid	106.027	C00258	HMDB00139,HMDB06372
Glycerol	92.0473	C00116	HMDB00131
Glycerol 2-phosphate	172.014	C02979	-
Glycerol 3-phosphate	172.014	C00093	HMDB00126
Glycerophosphocholine	258.11	C00670	HMDB00086
Glycine anhydride	114.043	C02777	-
Glycocholic acid	465.309	C01921	HMDB00138
Glycolic acid	76.016	C00160	HMDB00115
Glycyrrhetinic acid	470.34	C02283	HMDB11628
Glyoxylic acid	74.0004	C00048	HMDB00119
GMP	363.058	C00144	HMDB01397
Gramine	174.116	C08304	-
GTP	522.991	C00044	HMDB01273
Guanidinosuccinic acid	175.059	C03139	HMDB03157
Guanidoacetic acid	117.054	C00581	HMDB00128
Guanine	151.049	C00242	HMDB00132
Guanosine	283.092	C00387	HMDB00133
Guanosine 5'-[γ-thio]triphosphate	538.968	C01806	-
Gulonic acid	196.058	C00800	HMDB03290
Gulonolactone	178.048	C01040	HMDB03466
Harmaline	214.111	C06536	-
Harman	182.084	C09209	-
Heptanoic acid	130.099	-	-
Hercynine	198.124	C05575	-
Hexamine	140.106	C07176	-
Hexanoic acid	116.084	C01585	HMDB00535
Hexazinone	252.159	C10926	-
Hexylamine	101.12	C08306	-
Hippuric acid	179.058	C01586	HMDB00714
His	155.069	C00135,C00768,C06419	HMDB00177
His-Glu	284.112	-	-
Histamine	111.08	C00388	HMDB00870
Histidinol	141.09	C00860	HMDB03431
HMG CoA_divalent	911.157	C00356	HMDB01375
Homoarginine	188.127	C01924	HMDB00670
Homocarnosine	240.122	C00884	HMDB00745
Homocitrulline	189.111	C02427	HMDB00679
Homocysteic acid	183.02	C16511	HMDB02205
Homocysteine	135.035	C00155,C05330	HMDB00742
Homocysteinesulfinic acid	167.025	-	-
Homocysteinethiolactone	117.025	-	-
Homocystine	268.055	C01817	HMDB00575,HMDB00676
Homoserine	119.058	C00263	HMDB00719
Homoserinelactone	101.048	-	-
Homovanillic acid	182.058	C05582	HMDB00118
Hordenine	165.115	C06199	HMDB04366
Hydroxyatrazine	197.128	C06552	-
Hydroxyindole	133.053	C02040	-
Hydroxyproline	131.058	C01157	HMDB00725
Hydroxyurea	76.0273	C07044	-
Hypotaurine	109.02	C00519	HMDB00965
Hypoxanthine	136.039	C00262	HMDB00157
Ibotenic acid	158.033	C10600	-
Ibuprofen	206.131	C01588	HMDB01925
IDP	428.013	C00104	HMDB03335
Ile	131.095	C00407,C06418,C16434	HMDB00172
Imidazole-4-acetic acid	126.043	C02835	HMDB02024
Imidazole-4-methanol	98.048	C05562	-
Imidazolelactic acid	156.053	C05568	-
IMP	348.047	C00130	HMDB00175
Indole-3-acetaldehyde	159.068	C00637	HMDB01190
Indole-3-acetaldoxime	174.079	C02937	-
Indole-3-acetamide	174.079	C02693	-
Indole-3-acetic acid	175.063	C00954	HMDB00197
Indole-3-ethanol	161.084	C00955	HMDB03447
Inosine	268.081	C00294	HMDB00195
Isatin	147.032	C11129	-
Isethionic acid	125.999	C05123	HMDB03903
Ismelin	198.184	C07036	-
Isoamylamine	87.1048	C02640	-
Isobutylamine	73.0891	C02787	-
Isobutyric acid	88.0524	C02632	HMDB01873
Isobutyryl CoA_divalent	837.157	C00630	HMDB01243
Isobutyrylcarnitine	231.147	-	-
Isocitric acid	192.027	C00311	HMDB00193
Isoferulic acid	194.058	C10470	HMDB00955
Isoglutamic acid	147.053	C05574	-
Isoniazid	137.059	C07054	-
Isonicotinamide	122.048	C02421	-
Isonicotinic acid	123.032	C07446	-
Isopropanolamine	75.0684	C03194,C05771	HMDB12136
Isoproterenol	211.121	C07056	-
Isoquinoline	129.058	C06323	-
Isovaleric acid	102.068	C08262	HMDB00718
Isovalerylalanine	173.105	-	-
Isovalerylcarnitine	245.163	-	-
Itaconic acid	130.027	C00490	HMDB02092
ITP	507.98	C00081	HMDB00189
Kanamycin A_divalent	484.238	C01822	-
Ketoprofen	254.094	C01716	-
Kinetin	215.081	C08272	HMDB12245
Kojic acid	142.027	C14516	-
Kynurenic acid	189.043	C01717	HMDB00715
Kynurenine	208.085	C00328,C01718	HMDB00684
Lactic acid	90.0317	C00186,C00256,C01432	HMDB00190,HMDB01311
Lauric acid	200.178	C02679	HMDB00638
Lauroyl CoA_divalent	949.282	C01832	HMDB03571
Lauroylcarnitine	344.28	-	-
Leu	131.095	C00123,C01570,C16439	HMDB00687
Leu-Leu-Tyr	407.242	C11331	-
Leupeptin	426.295	C01591	-
Lidocaine	234.173	C07073	-
Lipoamide	205.06	C00248	HMDB00962
Loperamide	476.223	C07080	HMDB04999
Lumazine	164.033	C03212	-
Lys	146.106	C00047,C00739,C16440	HMDB00182,HMDB03405
Lysinamide	145.122	C01930	-
m-Aminophenol	109.053	C05058	-
m-Ethoxybenzoic acid	166.063	C02363	-
m-Fluorobenzoic acid	140.027	C02364	-
m-Hydroxybenzoic acid	138.032	C00587	HMDB02466
m-Toluic acid	136.052	C07211	-
Maleamic acid	115.027	C01596	-
Maleic acid	116.011	C01384	HMDB00176
Malic acid	134.022	C00149,C00497,C00711	HMDB00156,HMDB00744
Malonyl CoA_divalent	853.116	C00083	HMDB01175
Malonylcarnitine	247.106	-	-
Mandelic acid	152.047	C01983,C01984	HMDB00703
Mannosamine	179.079	C03570	-
Melamine	126.065	C08737	-
Melatonin	232.121	C01598	HMDB01389
Mesaconic acid_-CO2	86.0368	C01732	HMDB00749
Mesalamine	153.043	C07138	-
meso-Tartaric acid	150.016	C00552	-
Met	149.051	C00073,C00855,C01733	HMDB00696
Metamitron	202.085	C10930	-
Metanilic acid	173.015	C06333	-
Metaraminol	167.095	C07146	-
Metformin	129.101	C08143	HMDB01921
Methanesulfonic acid	95.9881	C11145	-
Methionine sulfoxide	165.046	C02989	HMDB02005
Methionine sulfoximine	180.057	C03829	-
Methotrimeprazine	328.161	C07192	-
Methoxamine	211.121	C08223	-
Methyl sulfate	111.983	C02704	-
Methylguanidine	73.064	C02294	HMDB01522
Methylmalonic acid	118.027	C02170	HMDB00202
Methylmalonyl CoA_divalent	867.131	C00683,C01213,C02557	HMDB01269
Methysergide	353.21	C07199	-
Metronidazole	171.064	C07203	-
Mevalolactone	130.063	-	-
Mevalonic acid	148.074	C00418,C02104	HMDB00227
Mimosine	198.064	C04771	-
Minocycline_divalent	457.185	C07225	-
Morpholine	87.0684	C14452	HMDB31581
Mucic acid	210.038	C00879,C01807	HMDB00639
Muramic acid	251.101	C06470	HMDB03254
Muscimol	114.043	C08311	-
myo-Inositol 1-phosphate	260.03	C01177	HMDB00213
myo-Inositol 2-phosphate	260.03	-	-
myo-Inositol 3-phosphate	260.03	C04006	HMDB06814
Myosmine	146.084	C10160	-
Myristoleic acid	226.193	C08322	HMDB02000
N-Acetyl-β-alanine	131.058	C01073	-
N-Acetylalanine	131.058	-	-
N-Acetylasparagine	174.064	-	-
N-Acetylaspartic acid	175.048	C01042	HMDB00812
N-Acetylcysteine	163.03	C06809	HMDB01890
N-Acetylgalactosamine	221.09	C01132	HMDB00853
N-Acetylglucosamine	221.09	C00140	HMDB00215
N-Acetylglucosamine 1-phosphate	301.056	C04256	HMDB01367
N-Acetylglucosamine 6-phosphate	301.056	C00357	HMDB01062
N-Acetylglucosylamine	220.106	C01239	HMDB01104
N-Acetylglutamic acid	189.064	C00624	HMDB01138
N-Acetylglutamine	188.08	-	-
N-Acetylglycine	117.043	-	-
N-Acetylhistidine	197.08	C02997	-
N-Acetylleucine	173.105	C02710	HMDB11756
N-Acetyllysine	188.116	C12989	HMDB00446
N-Acetylmannosamine	221.09	C00645	HMDB01129
N-Acetylmethionine	191.062	C02712	HMDB11745
N-Acetylmuramic acid	293.111	C02713	-
N-Acetylneuraminic acid	309.106	C00270	HMDB00230
N-Acetylornithine	174.1	C00437	HMDB03357
N-Acetylphenylalanine	207.09	C03519	HMDB00512
N-Acetylputrescine	130.111	C02714	HMDB02064
N-Acetylserine	147.053	-	-
N-Acetyltryptophan	246.1	C03137	-
N-Amidinoglutamic acid	189.075	C03140	-
N-Carbamoylaspartic acid	176.043	C00438	HMDB00828
N-Carbamylglutamic acid	190.059	C05829	-
N-Ethylglycine	103.063	C11735	-
N-Ethylmaleimide_+H2O	143.058	C02441	-
N-Formylaspartic acid	161.032	C01044	-
N-Formylglycine	103.027	-	-
N-Formylmethionine	177.046	C03145	HMDB01015
N-Glycolylneuraminic acid	325.101	C03410	HMDB00833
N-Methylalanine	103.063	C02721	-
N-Methylaniline	107.073	C02299	-
N-Methylanthranilic acid	151.063	C03005	-
N-Methylaspartic acid	147.053	C12269	HMDB02393
N-Methylglutamic acid	161.069	C01046	-
N-Methylnicotinamide	136.064	-	-
N-Methylnorsalsolinol	179.095	-	-
N-Methylproline	129.079	-	-
N-Methylputrescine	102.116	C02723	HMDB03661
N-Methylserotonin	190.111	C06212	HMDB04369
N-Methyltryptamine	174.116	C06213	HMDB04370
N-Methyltryptophan	218.106	C02983	-
N-Methyltyramine	151.1	C02442	HMDB03633
N-Nitrosodiethanolamine	134.069	-	-
N,N-Diethylphenylacetamide	191.131	C10938	-
N,N-Dimethylaniline	121.089	C02846	HMDB01020
N,N-Dimethylglycine	103.063	C01026	HMDB00092
N,N-Dimethylhistidine	183.101	C04259	-
N1-Acetylspermine	244.226	C02567	HMDB01186
N1-Methyl-4-pyridone-5-carboxamide	152.059	C05843	HMDB04194
N2-Acetylaminoadipic acid	203.079	C12986	-
N2-Phenylacetylglutamine	264.111	C04148	HMDB06344
N2-Succinylornithine	232.106	-	-
N5-Ethylglutamine	174.1	C01047	-
N6-Acetyllysine	188.116	C02727	HMDB00206
N6-Benzyladenine	225.101	C11263	-
N6-Methyl-2'-deoxyadenosine	265.117	C03795	-
N6-Methyladenine	149.07	C08434	HMDB02099
N6-Methyllysine	160.121	C02728	HMDB02038
N6,N6,N6-Trimethyllysine	189.16	C03793	HMDB01325
N8-Acetylspermidine	187.168	C01029	HMDB02189
NAADP_divalent	745.067	C13051	HMDB01179
NAD+	664.116	C00003	HMDB00902
NADH	665.125	C00004	HMDB01487
NADP+	744.083	C00006	HMDB00217
NADPH_divalent	745.091	C00005	HMDB00221
Nalidixic acid	232.085	C05079	-
Neamine_divalent	322.185	C01441	-
Neomycin B_divalent	614.312	C01737	-
Neostigmine	223.144	C07258	-
Nicotinamide	122.048	C00153	HMDB01406
Nicotinamide hypoxanthine dinucleotide	665.1	C04423	-
Nicotine	162.116	C00745,C16386	-
Nicotinic acid	123.032	C00253	HMDB01488
NMN	334.057	C00455	HMDB00229
Noradrenaline	169.074	C00547	HMDB00216
Normetanephrine	183.09	C05589	HMDB00819
Nornicotine	148.1	C06524	HMDB01126
Norspermidine	131.142	C03375	HMDB11634
Norvaline	117.079	C01799,C01826	-
Nα-Benzenol arginine ethylester	306.169	C01670	-
Nω-Methylarginine	188.127	-	-
O-Acetylcarnitine	204.123	C02571	HMDB00201
O-Acetylhomoserine	161.069	C01077	-
O-Acetylserine	147.053	C00979	HMDB03011
o-Aminophenol	109.053	C01987	-
o-Chlorobenzoic acid	155.998	C02357	-
o-Coumaric acid	164.047	C01772	HMDB02641
o-Fluorobenzoic acid	140.027	C02359	-
o-Hydroxybenzoic acid	138.032	C00805	HMDB01895
o-Hydroxyhippuric acid	195.053	C07588	HMDB00840
o-Hydroxyphenylacetic acid	152.047	C05852	HMDB00669
o-Phenanthroline	180.069	C00604	-
O-Phosphoserine	185.009	C01005	HMDB00272
O-Succinylhomoserine	219.074	C01118	-
O-Sulfoserine	184.999	C02703	-
o-Toluic acid	136.052	C07215	-
Octanoic acid	144.115	C06423	HMDB00482
Octanoyl CoA_divalent	893.22	C01944	HMDB01070
Octanoylcarnitine	287.21	C02838	HMDB00791
Octopamine	153.079	C04227	HMDB04825
Octopine	246.133	C04137	-
Octylamine	129.152	C01740	-
Oleandomycin	687.419	C01946	-
Ophthalmic acid	289.127	-	-
Ornithine	132.09	C00077,C00515,C01602	HMDB00214,HMDB03374
Orotic acid	156.017	C00295	HMDB00226
Orotidine 5'-monophosphate	368.026	C01103	HMDB00218
Oxamic acid	89.0113	C01444	-
Oxypurinol	152.033	C07599	HMDB00786
p-Aminobenzoic acid	137.048	C00568	HMDB01392
p-Aminophenol	109.053	C02372	HMDB01169
p-Anisic acid	152.047	C02519	HMDB01101
p-Chlorobenzoic acid	155.998	C02370	-
p-Chlorophenoxyacetic acid	186.008	C07088	-
p-Chlorophenylacetic acid_-CO2	126.024	C03077	-
p-Coumaric acid	164.047	C00811	HMDB02035
p-Fluoroaniline	111.048	C11014	-
p-Fluorobenzoic acid	140.027	C02371	-
p-Hydroxybenzoic acid	138.032	C00156	HMDB00500
p-Hydroxymandelic acid	168.042	C03198,C05343,C11527	HMDB00822
p-Hydroxyphenylacetic acid	152.047	C00642	HMDB00020
p-Hydroxyphenylpyruvic acid	180.042	C01179	HMDB00707
p-Methoxyphenylacetic acid	166.063	-	-
p-Nitrophenyl phosphate	218.993	C03360	HMDB06492
p-Sulfobenzoic acid	201.994	C02236	-
p-Toluic acid	136.052	C01454	-
P1, P4-Di(adenosine-5') tetraphosphate_divalent	836.048	C01260	HMDB01211
Palmatine	352.154	C05315	-
Palmitoylcarnitine	399.335	C02990	HMDB00222
Pantothenic acid	219.111	C00864	HMDB00210
Paraxanthine	180.065	C13747	HMDB01860
Pargyline	159.105	C07414	-
Paromomycin_divalent	615.296	C00832	-
Pelargonic acid	158.131	C01601	HMDB00847
Penciclovir	253.117	C07417	-
Penicillamine	149.051	C07418	-
Pentamidine_divalent	340.19	C08004	-
Perillic acid	166.099	C11924	HMDB04586
Phe	165.079	C00079,C02057,C02265	HMDB00159
Phenaceturic acid	193.074	C05598	HMDB00821
Phenazopyridine	213.101	C07429	-
Phenoxyacetic acid	152.047	C02181	-
Phenoxybenzamine	303.139	C07435	-
Phentolamine	281.153	C07439	-
Phenyl phosphate	174.008	C02734	-
Phenylephrine	167.095	C07441	HMDB02182
Phenylethanolamine	137.084	C02735	HMDB01065
Phenylhydrazine	108.069	C02304	-
Phenylpyruvic acid	164.047	C00166	HMDB00205
Phosphocreatine	211.036	C02305	HMDB01511
Phosphoenolpyruvic acid	167.982	C00074	HMDB00263
Phosphoglycolic acid	155.982	C00988	HMDB00816
Phosphonoacetic acid	139.987	C05682	HMDB04110
Phosphoramidon	543.198	C00563	-
Phosphorylcholine	184.073	C00588	HMDB01565
Phthalic acid	166.027	C01606	HMDB02107
Phytic acid_divalent	659.861	C01204	HMDB03502
Picolinamide	122.048	C01950	-
Picolinic acid	123.032	C10164	HMDB02243
Pimelic acid	160.074	C02656	HMDB00857
Pipecolic acid	129.079	C00408	HMDB00070,HMDB00716,HMDB05960
Piperazine	86.0844	C07973	-
Piperidine	85.0891	C01746	-
Pirimicarb	238.143	C11079	-
Porphobilinogen	226.095	C00931	HMDB00245
ppGpp_divalent	602.957	C01228	-
Pralidoxime	137.071	C07400	-
Prazosin	383.159	C07368	-
Pristanic acid	298.287	-	-
Pro	115.063	C00148,C00763,C16435	HMDB00162,HMDB03411
Procaine	236.152	C07375	-
Propiconazole	341.07	C11121	-
Propionic acid	74.0368	C00163	HMDB00237
Propionyl CoA_divalent	823.141	C00100	HMDB01275
Propranolol	259.157	C07407	HMDB01849
Propylthiouracil	170.051	C07569	-
Prostaglandin E2	352.225	C00584	HMDB01220
Prostaglandin F2α	354.241	C00639	HMDB01139
PRPP	389.952	C00119	HMDB00280
Pseudopelletierine	153.115	C10865	-
Psychosine	461.335	C01747	HMDB00648
Pterin	163.049	C00715	HMDB00802
Purine	120.044	C15587	HMDB01366
Purine riboside	252.086	C01736	-
Putrescine	88.1	C00134	HMDB01414
Pyrazinamide	123.043	C01956	-
Pyrazole	68.0374	C00481	-
Pyridine	79.0422	C00747	HMDB00926
Pyridine-2-carboxylic acid butyl ester	179.095	-	-
Pyridoxal	167.058	C00250	HMDB01545
Pyridoxal 5-phosphate	247.025	C00018	HMDB01491
Pyridoxamine	168.09	C00534	HMDB01431
Pyridoxamine 5'-phosphate	248.056	C00647	HMDB01555
Pyridoxine	169.074	C00314	HMDB00239
Pyrimidine	80.0374	C00396	HMDB03361
Pyrophosphate	177.943	C00013	HMDB00250
Pyrrole-2-carboxylic acid	111.032	C05942	HMDB04230
Pyruvic acid	88.016	C00022	HMDB00243
Quinic acid	192.063	C00296	HMDB03072
Quinoline	129.058	C06413	-
Quinolinic acid	167.022	C03722	HMDB00232
Quisqualic acid	189.039	C08296	-
Ranitidine	314.141	C07233	HMDB01930
Rhein	284.032	C10401	-
Ribavirin	244.081	C07234	-
Riboflavin	376.138	C00255	HMDB00244
Ribose 1-phosphate	230.019	C00620	HMDB01489
Ribose 5-phosphate	230.019	C00117	HMDB01548
Ribostamycin_divalent	454.227	C01759	-
Ribulose 1,5-diphosphate	309.985	C01182	-
Ribulose 5-phosphate	230.019	C00199,C01101	HMDB00618
S-Adenosylhomocysteine	384.122	C00021	HMDB00939
S-Adenosylmethionine	398.137	C00019	HMDB01185
S-Carboxymethylcysteine	179.025	C03727	-
S-Hexylglutathione	391.178	C02886	-
S-Lactoylglutathione	379.105	C03451	HMDB01066
S-Methylcysteine	135.035	-	-
S-Methylglutathione	321.099	C11347	-
S-Methylmethionine	164.074	C03172	-
S-Nitrosoglutathione	336.074	-	-
S-Sulfocysteine	200.977	C05824	HMDB00731
Saccharopine	276.132	C00449	HMDB00279
Sarcosine	89.0477	C00213	HMDB00271
Scopolamine	303.147	C01851	HMDB03573
SDMA	202.143	-	-
Sebacic acid	202.121	C08277	HMDB00792
Sedoheptulose 7-phosphate	290.04	C05382	HMDB01068
Semicarbazide	75.0433	C02077	-
Sepiapterin	237.086	C00835	HMDB00238
Ser	105.043	C00065,C00716,C00740	HMDB00187,HMDB03406
Ser-Glu	234.085	-	-
Serotonin	176.095	C00780	HMDB00259
Shikimate 3-phosphate	254.019	C03175	-
Shikimic acid	174.053	C00493	HMDB03070
Simazine	201.078	C11172	-
Sinapic acid	224.068	C00482	-
Sisomicin_divalent	447.269	C00494	-
Sorbitol 6-phosphate	262.045	C01096	HMDB05831
Spectinomycin_+H2O	350.169	C02078	-
Spermidine	145.158	C00315	HMDB01257
Spermine	202.216	C00750	HMDB01256
Stachydrine	143.095	C10172	HMDB04827
Streptomycin sulfate_+H2O_divalent	599.276	C00413	-
Suberic acid	174.089	C08278	HMDB00893
Succinic acid	118.027	C00042	HMDB00254
Succinic semialdehyde	102.032	C00232	HMDB01259
Succinyl CoA_divalent	867.131	C00091	HMDB01022
Succinylcholine_divalent	290.221	C07546	-
Sucrose 6'-phosphate	422.083	C02591	-
Sulfanilamide_-NH3	155.004	C07458	-
Sulfanilic acid	173.015	C06335	-
Sulfathiazole	255.014	C11169	-
Sulfotyrosine	261.031	-	-
Synephrine	167.095	C01869	HMDB04826
Syringic acid	198.053	C10833	HMDB02085
Tacrine	198.116	C01453	-
Tartaric acid	150.016	C00898	HMDB00956
Taurine	125.015	C00245	HMDB00251
Taurocholic acid	515.292	C05122	HMDB00036
Taurocyamine	167.036	C01959	HMDB03584
Terbutaline	225.136	C07129	-
Terephthalic acid	166.027	C06337	HMDB02428
Tetrahydropalmatine	355.178	C02890	-
Tetrahydrouridine	248.101	-	-
Theobromine	180.065	C07480	HMDB02825
Theophylline	180.065	C07130	HMDB01889
Thiabendazole	201.036	C07131	-
Thiamine	265.112	C00378	HMDB00235
Thiamine diphosphate	425.045	C00068	HMDB01372
Thiamine phosphate	345.078	C01081	HMDB02666
Thiaproline	133.02	-	-
Thiourea	76.0095	C14415	-
Thr	119.058	C00188,C00820	HMDB00167
Thr-Asp	234.085	-	-
threo-3-Hydroxyaspartic acid	149.032	C11511	-
threo-β-Methylaspartic acid	147.053	C03618	-
Threonic acid	136.037	C01620	HMDB00943
Thymidine	242.09	C00214	HMDB00273
Thymine	126.043	C00178	HMDB00262
Tiglic acid	100.052	C08279	HMDB01470
Timolol	316.157	C07141	-
Tioconazole	385.981	C08082	-
Tobramycin_divalent	467.259	C00397	-
Tolazoline	160.1	C08199	-
Tolmetin_-CO2	213.115	C07149	-
Topiramic acid	339.099	C07502	HMDB05034
trans-Cinnamic acid	148.052	C00423	HMDB00930
trans-Glutaconic acid	130.027	C02214	HMDB00620
trans-Zeatin	219.112	C00371	-
Trehalose 6-phosphate	422.083	C00689	HMDB01124
TRH	362.17	C03958	HMDB05763
Triadimefon	293.093	C11156	-
Trientine	146.153	C07166	-
Triethanolamine	149.105	C06771	-
Trifluoperazine	407.164	C07168	-
Trigonelline	137.048	C01004	HMDB00875
Trimethoprim	290.138	C01965	-
Trimethylamine	59.0735	C00565	HMDB00906
Trimethylamine N-oxide	75.0684	C01104	HMDB00925
Trimethylsulfonium	77.0419	C01008	HMDB12295
Tropic acid	166.063	C01456	-
Tropine	141.115	C00729	-
Tropinone	139.1	C00783	-
Trp	204.09	C00078,C00525,C00806	HMDB00929
Tryptamine	160.1	C00398	HMDB00303
Tryptophanamide	203.106	C00977	-
Tyr	181.074	C00082,C01536,C06420	HMDB00158
Tyr-Arg_divalent	337.175	-	-
Tyr-Glu	310.116	-	-
Tyramine	137.084	C00483	HMDB00306
Tyrosine methyl ester	195.09	C03404	-
UDP	404.002	C00015	HMDB00295
UDP-galactose	566.055	C00052	HMDB00302
UDP-glucose	566.055	C00029	HMDB00286
UDP-glucuronic acid	580.034	C00167	HMDB00935
UDP-N-acetylgalactosamine	607.082	C00203	HMDB00304
UDP-N-acetylglucosamine	607.082	C00043	HMDB00290
UMP	324.036	C00105	HMDB00288
Undecanoic acid	186.162	-	-
Uracil	112.027	C00106	HMDB00300
Urea	60.0324	C00086	HMDB00294
Ureidoglycolic acid	134.033	C00603	HMDB01005
Uric acid	168.028	C00366	HMDB00289
Uridine	244.07	C00299	HMDB00296
Urocanic acid	138.043	C00785	HMDB00301
UTP	483.969	C00075	HMDB00285
Val	117.079	C00183,C06417,C16436	HMDB00883
Valeric acid	102.068	C00803	HMDB00892
Vanillic acid	168.042	C06672	HMDB00484
Vanillylmandelic acid	198.053	C05584	HMDB00291
Verapamil	454.283	C07188	HMDB01850
Xanthine	152.033	C00385	HMDB00292
Xanthopterin	179.044	-	-
Xanthosine	284.076	C01762	HMDB00299
Xanthurenic acid	205.038	C02470	HMDB00881
XMP	364.042	C00655	HMDB01554
XTP	523.975	C00700	HMDB00293
Xylulose 5-phosphate	230.019	C00231,C03291	HMDB00868
β-Ala	89.0477	C00099	HMDB00056
β-Ala-Lys	217.143	C05341	-
β-Carboline	168.069	-	-
β-Cyanoalanine	114.043	C02512	-
β-Leucine	131.095	C02486	HMDB03640
β-Tyr	181.074	C04368	HMDB03831
γ-Butyrobetaine	146.118	C01181	HMDB01161
γ-Glu-2-aminobutyric acid	232.106	-	-
γ-Glu-Cys	250.062	C00669	HMDB01049
γ-Glu-Val-Gly	303.143	-	-

## Sheet: Supplementary_Data4
Supplementary Data 4. Metabolome relative peak area data(compared to internal standard)
	C_01_0w	C_01_4w	C_04_0w	C_04_4w	C_05_0w	C_05_4w	C_06_0w	C_06_4w	C_07_0w	C_07_4w	C_08_0w	C_08_4w	C_12_0w	C_12_4w	C_13_0w	C_13_4w	C_16_0w	C_16_4w	C_19_0w	C_19_4w	C_20_0w	C_20_4w	C_21_0w	C_21_4w	C_23_0w	C_23_4w	C_24_0w	C_24_4w	C_27_0w	C_27_4w	C_30_0w	C_30_4w	C_32_0w	C_32_4w	C_37_0w	C_37_4w	C_38_0w	C_38_4w	C_41_0w	C_41_4w	C_42_0w	C_42_4w	C_43_0w	C_43_4w	C_47_0w	C_47_4w	C_49_0w	C_49_4w	C_52_0w
Butyric acid	1.15157	0.809648	0.811368	1.49784	2.42115	1.56388	4.32364	2.94337	1.64158	0.661873	0.830239	0.772596	1.74667	1.23947	0.801921	1.18824	0.401055	0.42615	2.86427	1.2277	0.515881	2.02741	1.83786	1.27414	0.978389	0.97391	0.206376	0.350504	1.7607	1.17183	1.42773	0.914221	1.20657	1.314	1.73163	1.29549	1.0245	0.654222	0.655744	0.88459	1.04029	1.31222	1.25692	1.49231	1.96855	1.28044	0.74686	0.820927	1.54199
Propionic acid	0.725297	0.483356	0.783811	0.984812	2.17555	1.42999	1.8735	1.66698	0.746878	0.556067	1.03206	0.824239	2.13027	2.40753	1.01865	1.3862	0.231875	0.228942	0.841101	1.0249	2.27846	4.09553	2.16383	1.81154	0.8428	0.550258	0.289	0.624739	1.44497	0.918115	1.22167	1.65924	1.54197	2.36488	1.95664	0.934497	1.19706	0.764009	0.535607	0.564732	0.63666	0.572461	0.682551	0.938621	1.59422	1.31339	0.434476	0.280675	0.916256
Glycerol	1.37196	1.3003	1.44409	0.956572	1.23254	1.1554	1.39114	0.829368	1.184	1.08356	1.27279	0.696523	1.22762	0.667328	0.99989	0.631418	1.06659	1.22765	0.999292	1.55963	1.05292	1.22122	1.55128	0.960683	0.969468	1.19262	1.25644	0.856288	0.965338	1.38254	1.62659	0.921313	1.2641	0.620719	1.5201	1.13063	1.07544	1.29966	1.12736	1.24365	0.932832	1.50336	0.912355	1.37089	1.20642	1.23008	1.41274	0.991354	1.19825
Deoxycholic acid	1.02518	3.44435	1.3395	1.39263	0.882486	1.83961	0.902559	0.305387	1.3248	0.184513	2.60656	1.5138	0.880002	0.582808	0.247535	0.402831	0.749535	0.59394	0.443126	0.814248	0.749901	3.34015	2.4651	2.3982	1.17455	1.24537	0.00694578	0.0251831	2.32577	0.945948	1.30852	1.55848	0.969952	0.354676	0.655634	0.733334	0.636209	0.454169	0.50798	0.262525	0.931381	0.817005	0.558072	0.818024	1.64817	2.37472	0.951176	0.901173	1.50868
Cholic acid	0.269627	1.30821	0.133485	0.676058	0.228448	0.067182	0.0537948	0.0468936	0.0629346	0.0186596	0.070161	0.0326086	0.892026	0.408605	2.90547	3.45067	0.0492423	0.0573104	0.32808	0.0774493	3.2091	1.70544	0.199755	0.522638	0.0871946	0.0530308	0.550311	1.51914	0.628472	0.394113	0.0476022	0.0887247	0.269374	0.127569	0.736228	0.0345292	0.0492256	0.110518	0.0606463	0.0336065	1.0149	0.315545	0.0447975	0.0524641	0.693984	0.0429209	0.11508	0.0914551	0.0489728
Cadaverine	0.0124144	0.0844453	0.276327	0.716995	0.01654	0.00536114	1.72017	0.406013	0.00121764	0.00170306	1.13702	0.282313	0.529399	0.641387	1.3669	0.964115	0.00172307	0.0020026	0.0047869	0.000995439	1.11186	1.79493	0.372791	0.231887	0.00234435	0.00369717	0.00412941	0.082773	0.0232151	0.0144214	0.040511	0.00092098	0.118	0.59382	0.0139745	0.000667839	0.00343246	0.00225564	0.00541865	0.00352521	0.0137934	0.177745	0.0035062	0.0100781	0.727459	0.793582	0.000323992	0.00234182	0.0802255
Asp	0.345079	0.424321	0.590572	0.456229	0.462339	0.269844	0.1141	0.133042	0.150386	0.157912	0.168237	0.294063	0.235916	0.407619	0.340773	0.294983	0.0413352	0.0674354	0.327838	0.400893	0.183791	0.161235	0.222441	0.456867	0.19071	0.166331	0.157598	0.0755201	0.759938	0.55017	0.340139	0.413871	0.236492	0.113247	0.542596	0.267563	0.199625	0.333431	0.259348	0.0764583	0.19769	0.11941	0.0964461	0.1227	0.389756	0.405509	0.132247	0.0652192	0.207818
Succinic acid	0.0440265	0.0513603	0.0713513	0.0311205	0.0901758	0.0329247	0.0441151	0.0214912	0.0172311	0.0274733	0.0343031	0.0560823	0.0536484	0.0227663	0.444331	1.08082	0.0193382	0.0227343	0.400274	0.0929439	2.34742	0.0525782	0.0232391	0.0967318	0.0656381	0.029444	0.0234684	0.0918408	0.11775	0.0658728	0.186105	0.238108	0.135671	0.040641	0.111921	0.103708	0.0747936	0.151269	0.028499	0.0131049	0.0186867	0.0102409	0.0186514	0.0209588	0.861811	0.0853356	0.027957	0.00941933	0.0771499
Lys	0.198979	0.121058	0.233441	0.114399	0.329039	0.42309	0.357184	0.270313	0.159662	0.160543	0.28712	0.178511	0.466573	0.410004	0.294331	0.704097	0.164117	0.143163	0.431553	0.276392	0.167004	0.376866	0.310697	0.263037	0.189963	0.321789	0.113563	0.14709	0.616186	0.458347	0.385228	0.440838	0.145695	0.272209	0.303682	0.235555	0.351203	0.286993	0.304086	0.154848	0.168748	0.422353	0.17005	0.30132	0.1717	0.305334	0.197591	0.181851	0.250517
Val	0.0660005	0.0510273	0.106861	0.102099	0.121601	0.109793	0.136069	0.149814	0.0625267	0.0516678	0.0661437	0.0612683	0.0853925	0.0677809	0.0774606	0.128475	0.0454956	0.0708927	0.133167	0.082709	3.38284	1.29579	0.127317	0.133941	0.0607201	0.120585	0.059988	0.183167	0.186915	0.185684	0.137597	0.0964553	0.0483709	0.0776885	0.225574	0.0470256	0.0624472	0.104826	0.061941	0.0700382	0.0585333	0.038048	0.0739568	0.0625879	0.407181	0.0953018	0.0674544	0.0562845	0.106894
Gly	0.0378982	0.02787	0.0714929	0.0788591	0.0687112	0.0642002	0.0554204	0.0549943	0.0227828	0.0273637	0.0655179	0.0738175	0.110803	0.161652	0.240516	0.555188	0.0189039	0.0262358	0.0459433	0.0643973	1.32971	0.0666515	0.0592095	0.0837341	0.0346114	0.0582149	0.0247192	0.0705925	0.101575	0.174425	0.0846756	0.0780839	0.0370984	0.0356291	0.0833307	0.0417838	0.0361054	0.073931	0.032256	0.0283498	0.0257	0.0310121	0.0344009	0.0333937	0.172715	0.0704296	0.033865	0.025409	0.0526328
1-Methyl-2-pyrrolidone	0.563714	0.456318	0.438793	0.515172	0.159666	0.0170192	0.0234278	0.0421403	0.0122419	0	0.0201573	0.0145112	0.0701364	0.403286	0.574482	0.635365	0	0	0	0	0.128059	0.203494	0.287678	0.421163	0.0138628	0.0152875	0.197614	0.25213	0.0498389	0.067544	0.0157995	0.0120532	0.0180709	0.391569	0.0178231	0.00876637	0	0.0112775	0	0	0.404561	0.0138366	0	0	0.204454	0.035833	0.00781007	0.00998342	0.0140324
Pipecolic acid	0.164211	0.193393	0.189556	0.0647628	0.123077	0.128491	0.122632	0.17481	0.0905353	0.113858	0.18588	0.175625	0.185394	0.101108	0.0491199	0.120555	0.225458	0.28262	0.112017	0.0808345	0.00913584	0.0912955	0.132395	0.0942145	0.106707	0.138562	0.072207	0.101469	0.123264	0.185958	0.119625	0.123616	0.137348	0.0926262	0.037983	0.10056	0.165033	0.201928	0.163991	0.16993	0.060138	0.173167	0.15562	0.126322	0.0427487	0.176736	0.182294	0.135251	0.0143542
Phe	0.0219072	0.0134971	0.0267602	0.0825178	0.0559957	0.0369604	0.0166417	0.0569633	0.0188148	0.0236883	0.0393819	0.0308711	0.0346274	0.208933	0.0255681	0.0291119	0.0168668	0.0172545	0.035926	0.0288669	1.95978	0.0588843	0.121319	0.185677	0.0293105	0.0358681	0.018912	0.0550278	0.119056	0.0725728	0.0509152	0.0343441	0.0180825	0.0226511	0.883663	0.0238115	0.0261479	0.0352729	0.0202179	0.0222344	0.0112998	0.0081033	0.0193153	0.0230234	0.210037	0.0401487	0.0138013	0.0112332	0.0309047
Putrescine	0.005477	0.00607577	0.133582	0.407513	0.0126798	0.00373764	0.00608633	0.00527324	0	0.00117265	0.0275907	0.0220437	0.0444154	0.104943	0.821305	0.186414	0.00111035	0.000789458	0.0300315	0.00641918	0.0925553	0.244084	0.123145	0.129773	0.00615504	0.0110849	0.0499692	0.109446	0.094866	0.0456041	0.00865571	0.00590134	0.00409234	0.528001	0.0200195	0.00454272	0.0129068	0.00385739	0.00303419	0.0017127	0.00731965	0.00225698	0.000811581	0.00250014	0.282384	0.018661	0.00085802	0.0091028	0.0120206
Arg	0.0854622	0.0217389	0.0564769	0.0743817	0.114114	0.0772156	0.10989	0.0792751	0.0414375	0.0634759	0.0501121	0.0183189	0.0752967	0.0477239	0.328874	0.158452	0.0338031	0.0143992	0.210279	0.163203	1.43454	0.264023	0.0368217	0.0116825	0.0308517	0.0934625	0.00874648	0.0114245	0.135644	0.0562975	0.0592634	0.0476005	0.0991667	0.0578208	0.0879426	0.0381177	0.0660969	0.0150661	0.185349	0.0631236	0.0555377	0.166911	0.0554928	0.0810789	0.0204988	0.0220025	0.0173123	0.0123057	0.0656058
Citrulline	0.0285994	0.0398623	0.13058	0.0867261	0.101058	0.176311	0.0865932	0.101363	0.0410903	0.0431687	0.0905631	0.109845	0.0889978	0.116513	0.288456	0.0306648	0.0499971	0.04295	0.0396311	0.0897984	0.253083	0.0466928	0.120383	0.105135	0.0804574	0.073591	0.0349635	0.0420238	0.0887391	0.183732	0.139396	0.161059	0.0340578	0.102598	0.0364103	0.11016	0.109209	0.123668	0.0524861	0.0485553	0.0406065	0.0339296	0.0424039	0.0956111	0.0785077	0.16176	0.104332	0.0568351	0.0671471
Ile	0.0336066	0.0212773	0.0449495	0.0428869	0.0485963	0.0575814	0.0623907	0.0460076	0.0267866	0.0251942	0.0279971	0.0334768	0.0353427	0.0338312	0.031859	0.0453284	0.021877	0.0306174	0.0348669	0.0328421	1.91956	0.293741	0.0578477	0.0618661	0.0284284	0.0503598	0.0389611	0.128822	0.0598105	0.0515529	0.0576883	0.0442236	0.0197547	0.0457926	0.0653164	0.0286365	0.0233727	0.037584	0.0267516	0.0344138	0.025276	0.0149758	0.0350357	0.0295763	0.135895	0.0437978	0.0281709	0.0225103	0.0432463
1-Methyl-4-imidazoleacetic acid	0.191715	0.0893956	0.207796	0	0.0141892	0.0157796	0.301825	0.142995	0.0180651	0.0353324	0.269968	0.0967452	0.177431	0.0686862	0.00328623	0.0107849	0.160591	0.159439	0.0694828	0.0615456	0.00271719	0	0.0671432	0.0609986	0.0204449	0.0606438	0.0042563	0.0137948	0.651174	0.22618	0.0196483	0.0195851	0.0749789	0.00929673	0.0214113	0.0478874	0.200159	0.177498	0.00974299	0.0455759	0.00654191	0.248308	0.0785409	0.0902877	0.124034	0.0792637	0.0925507	0.0830165	0.100887
N-Acetylputrescine	0.000834415	0.00140895	0.85507	0.542079	0.00963107	0.00459021	0.00178201	0.00330991	0.000588076	0.000381073	0.00330673	0.00100652	0.0134581	0.0571845	0.190886	0.0413802	0	0.000310144	0.013196	0.00294505	0.0165535	0.0890822	0.173291	0.143753	0.00155686	0.000873621	0.611532	0.816297	0.0178622	0.00977734	0.00306725	0.000992461	0.00122786	0.62793	0.0049166	0.00241877	0.00241972	0.00138636	0.000977087	0.00112312	0.0851046	0.00156752	0	0.00123566	0.25925	0.00502675	0.000672563	0.00163146	0.00323447
Nicotinic acid	0.0556469	0.0746475	0.0721036	0.0674997	0.095372	0.137105	0.0418343	0.057039	0.0252378	0.0353375	0.0617091	0.0715518	0.113351	0.0656634	0.109574	0.057233	0.0128799	0.0143177	0.0373308	0.0726984	0.0436959	0.229241	0.174585	0.196551	0.100597	0.0466618	0.0159827	0.0131644	0.0757449	0.0932459	0.0552874	0.105585	0.110125	0.0613143	0.122873	0.116264	0.0891713	0.0816858	0.0297665	0.0110669	0.0640493	0.0751271	0.0195106	0.0355323	0.0768147	0.133813	0.0418695	0.0177883	0.0666219
Glu	0.067158	0.0543621	0.13376	0.0692694	0.0934305	0.107193	0.0558523	0.099364	0.0485119	0.0537718	0.0772459	0.0731792	0.0781664	0.0536369	0.0823231	0.0663171	0.0270733	0.0340671	0.0542218	0.0873535	0.0297816	0.059089	0.0859149	0.0881478	0.0922705	0.0738929	0.0337601	0.0266753	0.154248	0.130947	0.0761184	0.082512	0.0817951	0.0289048	0.08278	0.109318	0.0675286	0.0814101	0.0947217	0.0353933	0.0824092	0.0557275	0.0404264	0.0526319	0.0604639	0.093829	0.104194	0.0351482	0.0900783
Tyr	0.0213718	0.0169628	0.0607755	0.08029	0.103332	0.0606462	0.0300951	0.0393479	0.0193046	0.0221729	0.0361971	0.0316129	0.0565887	0.188698	0.0320751	0.0297479	0.00948791	0.00921289	0.047941	0.0400702	0.694084	0.0707143	0.0667224	0.061454	0.0359905	0.0323678	0.0164596	0.0357015	0.131399	0.0885784	0.0677328	0.0618765	0.0516511	0.0233685	0.227766	0.032068	0.0375271	0.0334558	0.0236624	0.0140018	0.0181167	0.0161654	0.0179904	0.0249966	0.167118	0.0614646	0.0223718	0.0139469	0.0368493
Lactic acid	0.0303604	0.0110252	0.0149891	0.0301478	0.0148611	0.0166461	0.0188065	0.0160833	0.0155261	0.0250449	0.0128482	0.0126792	0.0119786	0.016384	0.0141944	0.0144303	0.0120712	0.0143653	2.10884	0.0197607	0.024376	0.0204578	0.0166812	0.0149083	0.0202556	0.0121828	0.00951196	0.0358763	0.0289323	0.0161498	0.0170415	0.0218603	0.0243347	0.0289578	0.0220539	0.025591	0.17722	0.0199947	0.012448	0.0137696	0.0179113	0.0144272	0.0117306	0.0161762	0.224923	0.0172467	0.0196423	0.0109702	0.070099
Creatine	0.00168326	0.000843482	0.00128727	0.00936748	0.00460761	0.00163291	0.000614568	0.000657426	0.000954168	0.000918842	0.00190891	0.000742526	0.00527208	0.0224554	0.668231	0.0403234	0.00120344	0.000502937	0.134865	0.00460411	0.578127	0.00215852	0.00550664	0.00890732	0.00106726	0.00084632	0.00158989	0.003127	0.0294335	0.0212021	0.000550962	0.00151691	0.00164822	0.00263395	0.0259899	0.00172669	0.00349523	0.00399561	0.00116507	0.000982636	0.00189162	0.000901724	0.000661761	0.00070325	0.0943308	0.00211696	0.00184489	0.0016824	0.0106607
β-Ala	0.011903	0.0441215	0.0186229	0.295168	0.140691	0.0136285	0.0130535	0.012221	0.00658892	0.00781494	0.0144758	0.0114118	0.0743035	0.229382	0.215352	0.181118	0.00563723	0.00515129	0.0202403	0.0125577	0.0825871	0.0877784	0.0425984	0.0541997	0.00545149	0.0089786	0.00375039	0.00972351	0.0660162	0.0418096	0.0111543	0.0141375	0.0133627	0.206645	0.0247901	0.0103249	0.0102537	0.0103002	0.0084943	0.00687001	0.0480331	0.00668925	0.00469623	0.00649871	0.141967	0.0168376	0.00810948	0.00709732	0.0114064
3-Phenylpropionic acid	0.029436	0.00940136	0.0495668	0.0268082	0.036028	0.00663628	0.15562	0.331711	0.158173	0.0771853	0.24152	0.07753	0.074554	0	0.037657	0.0448953	0.0310327	0.0123276	0.135297	0.0885646	0.0768191	0.226567	0.0350949	0.0203595	0.0605289	0.0211548	0.027938	0.011738	0.0839327	0.0522141	0.0537762	0.0453949	0.128675	0.136864	0.0798259	0.0361689	0.0227009	0.00516994	0.0275983	0.0273312	0.0433373	0.017743	0.0272512	0.174061	0.0665669	0.0467007	0.0463795	0.0698134	0.0274241
Isoglutamic acid	0.128056	0.136265	0.10471	0.0181867	0.0241356	0.0731231	0.0274861	0.0593807	0.0420147	0.0868692	0.0114571	0.0200254	0.0165119	0.00510958	0.00458886	0.0223082	0.0944408	0.0957127	0.0171124	0.0391069	0.00206457	0.0217062	0.0516019	0.0795834	0.129764	0.106209	0.0611342	0.0543066	0.0239854	0.0137978	0.0654353	0.0974869	0.019944	0.0446774	0.00591484	0.0737079	0.0409349	0.102204	0.0340987	0.0171071	0.140715	0.046488	0.0924499	0.051801	0.00680616	0.0604548	0.176486	0.0292999	0.0328201
His	0.0291861	0.0192314	0.0555804	0.0394114	0.0337027	0.0259241	0.0390785	0.0440255	0.0146808	0.0203219	0.0408357	0.0366744	0.047782	0.235278	0.655773	0.192556	0.0136289	0.0174588	0.0397524	0.0487592	0.671585	0.0519703	0.0376179	0.0305746	0.0298314	0.0648498	0.0126686	0.021015	0.0662981	0.0879045	0.0234361	0.0233593	0.0250146	0.0216173	0.0451588	0.0356833	0.0449125	0.042411	0.0437638	0.0184574	0.0144248	0.0214925	0.0163005	0.0306425	0.0358253	0.0187822	0.039384	0.0257614	0.0340869
GABA	0.00737748	0	0.231431	0.118637	0.0855399	0.00530147	0.010015	0.0239724	0.00844922	0.0127586	0.0200038	0.0063944	0.0166057	0.0698245	0.163711	0.0482981	0.00574387	0.00517415	0.0278853	0.0063094	0.0447073	0.182863	0.0181964	0.0340995	0.00895608	0.00655215	0.0857207	0.133542	0.0157278	0.0215131	0.00834919	0.00865074	0.00657742	0.0923162	0.0613829	0.00474448	0.00826484	0.00679148	0.0056967	0.0068654	0.154263	0.00883094	0.00514143	0.00745513	0.0303426	0.0128764	0.00836048	0.0102277	0.0169467
Thr	0.0226639	0.0188211	0.0358965	0.056229	0.0175744	0.0192762	0.0506288	0.0139182	0.0165949	0.014302	0.0390279	0.0240081	0.0354748	0.134924	0.0922048	0.19951	0.00934235	0.0075029	0.107319	0.0370244	0.693943	0.0588615	0.0288265	0.0239399	0.0166573	0.0295079	0.02195	0.0721209	0.0828751	0.0657946	0.0244917	0.0301011	0.0141439	0.0259529	0.0616884	0.0124176	0.0194135	0.0276907	0.0119652	0.0156462	0.022724	0.0286933	0.0109162	0.0182536	0.0740098	0.0102876	0.0134259	0.0170549	0.0376481
Quinic acid	0.248555	0.0808649	0.0119167	0	0.17373	0.00571863	0.00160052	0	0	0	0.0524886	0.00528076	0.00642292	0	0	0.0697749	0.0293964	0.0042412	0	0.447009	0.224294	0.00343782	0.120105	0.00952483	0.00985736	0.00518288	0.142652	0.203312	0.0147357	0.0140475	0.118221	0	0.00222797	0.00486954	0.338442	0.0100353	0.00437717	0	0.00206964	0.00739671	0	0.000811835	0	0.00399694	0.0212996	0	0.00180289	0.00189398	0.00261739
N-Acetylaspartic acid	0.00766649	0.00770404	0.0867854	0.0345617	0.0772519	0.0906753	0.0196876	0.0193589	0.0237892	0.0359465	0.0236392	0.0717065	0.015515	0.0132884	0.00286638	0.0038068	0.0100084	0.0244081	0.0227413	0.045854	0.0331908	0.0277311	0.0497948	0.0526404	0.0470839	0.0352226	0.0137223	0.00585952	0.140827	0.0970869	0.0662385	0.0737776	0.0621055	0.00496638	0.0425512	0.043691	0.0212474	0.0693733	0.0746473	0.00768397	0.0557121	0.0188988	0.0432005	0.0537572	0.0454341	0.0539697	0.0169566	0.00300223	0.0703515
Hexanoic acid	0.0720172	0.075615	0.00365445	0.00374765	0.0311601	0.0382426	0.0679264	0.057259	0.0246158	0.00703441	0.0565145	0.0804767	0.0504858	0.0279064	0.0360918	0.0266757	0.0127234	0.0114949	0.0180199	0.0131233	0.00383202	0.0596602	0.00966506	0.00918578	0.0342226	0.0842483	0.00242571	0.0108522	0.00732153	0.0151822	0.0682591	0.0171835	0.0315534	0.0290455	0.0232254	0.0173628	0.0152467	0.0218657	0.0136124	0.0165574	0.0109502	0.0188108	0.0149766	0.0165532	0.0169741	0.0507623	0.015787	0.0239831	0.236499
Ornithine	0.0115896	0.0137278	0.026248	0.021197	0.0395294	0.0458464	0.0446159	0.0464323	0.0116953	0.0140203	0.0431392	0.0259603	0.059576	0.150728	0.198421	0.0549855	0.00959455	0.00780847	0.0320941	0.0194053	0.0112644	0.0259699	0.0685313	0.059525	0.029638	0.0280568	0.0203443	0.0256512	0.0760412	0.0306741	0.064911	0.0762036	0.00897286	0.0179432	0.0309985	0.0216962	0.0337089	0.0338662	0.0280003	0.0182333	0.00675639	0.0109245	0.0209342	0.069903	0.0554113	0.0482427	0.0265212	0.030505	0.0270658
1H-Imidazole-4-propionic acid	0.0770058	0.189356	0.00277306	0.0551382	0.000924115	0.00134872	0.00356559	0.00238235	0	0.000571609	0.00177798	0.00146147	0.000970185	0.0179179	0.197705	0.0459065	0.000400302	0.000484648	0.00273682	0.00223355	0.163884	0.593857	0.00210532	0.0125577	0.000913382	0.000430192	0.169297	0.331049	0.00571812	0.00408361	0.270892	0.149537	0.00102927	0.0425523	0.000846677	0.00183382	0.00131318	0.00378443	0.00226295	0.00441879	0.00103652	0.00705727	0.000708624	0.000609941	0.0868855	0.00650617	0.000945163	0.00266071	0.00150452
Choline	0.0298169	0.0145025	0.0305037	0.0555352	0.0693403	0.0233193	0.00939266	0.0115131	0.0266017	0.0436439	0.0664507	0.0354039	0.0241327	0.0179395	0.0329942	0.0205569	0.0152622	0.0030542	0.0248622	0.0311533	0.0608594	0.0306211	0.0288563	0.0372381	0.0316614	0.0172234	0.0251538	0.0282351	0.0445975	0.0211818	0.0365754	0.0315556	0.0212785	0.0511244	0.12482	0.0449806	0.022092	0.00937266	0.0414901	0.0499394	0.0380595	0.0320207	0.0191343	0.0144616	0.0353394	0.0215411	0.00808937	0.0066298	0.0386732
Histamine	0.00933888	0.00552919	0.00285009	0.0212616	0.00303094	0.00213299	0.0140546	0.022813	0	0.000278816	0.246846	0.00243832	0.000751936	0.00308249	0.0106867	0.00944784	0.000589028	0.000507509	0.00971068	0.00341305	0.0442352	0.0250619	0.0115823	0.00429513	0.00297878	0.0141202	0.0272015	0.012306	0.00094169	0.00183852	0.0026454	0.00873727	0.0099774	0.0188803	0.0039993	0.00169619	0.00939113	0.0133157	0.00143454	0.00142866	0	0.0408616	0.00934916	0.00741877	0.19881	0.0808806	0.000686714	0.000554053	0.00211057
Creatinine	0.000779108	0.00116333	0.00102362	0.0196141	0.00374186	0.000857279	0.00118228	0.00155325	0.000746012	0.0010005	0.030483	0.000457993	0.00120378	0.0277333	0.247959	0.0919989	0.00112643	0.000712494	0.0432112	0.00275933	0.209329	0.0012977	0.00904912	0.0612259	0.00514785	0.000722226	0.000310183	0.000635907	0.0307051	0.0166479	0.000895929	0.000659885	0.00122631	0.00783076	0.0120209	0.000504399	0.0098566	0.00417101	0	0.000273296	0.00220455	0.000765053	0.0017034	0.000438416	1.10627	0.00138059	0.0142504	0.00173752	0.0270372
Ser	0.0308685	0.018149	0.0421637	0.0358224	0.0460218	0.0423647	0.0318833	0.0416115	0.0177529	0.0151855	0.0366892	0.0403528	0.0584191	0.0441855	0.0440617	0.0346796	0.0149703	0.0194156	0.0292893	0.0291294	0.0829327	0.0471829	0.0371093	0.0338189	0.0282219	0.0319856	0.0228581	0.0585035	0.0325894	0.0313163	0.0503435	0.0385841	0.0214655	0.0314293	0.0402509	0.0253701	0.0242543	0.0281524	0.0224909	0.0251547	0.0208451	0.0142046	0.0266579	0.0261993	0.029147	0.032652	0.031717	0.0190681	0.0268943
4-(β-Acetylaminoethyl)imidazole	0.072849	0.076634	0.0188524	0.0377	0.00699734	0.00575052	0.00658376	0.00526917	0	0	0.104418	0.00129942	0.00855519	0.00722454	0.00738627	0.00882286	0	0.000478552	0.00665473	0.00299705	0.00982869	0.0544668	0.00699992	0.00719428	0.00613282	0.00308745	0.00174001	0.00294209	0.00201027	0.00269217	0.00613253	0.00730915	0.00714846	0.00688487	0.00557284	0.00506119	0.0025516	0.00267239	0.0265915	0.0216356	0.00355118	0.00935777	0.000989092	0.00269705	0.222729	0.0148291	0	0	0.00147021
N-Methylproline	0.23668	0.151241	0.00351636	0.00168659	0.00193254	0.00278223	0.050329	0.0216584	0.0131458	0.020525	0.00936937	0.00268253	0.0147045	0.00349206	0	0	0.00735184	0.0184288	0.0237139	0.0430466	0	0.00214938	0.00854844	0.00795994	0.0210572	0.0147059	0.0246471	0.0436545	0.0355866	0.0154929	0.0254615	0.045596	0.00741737	0.0134246	0.00519671	0.00467253	0.0151157	0.0544125	0.0164061	0.026426	0.0183339	0.0163425	0.0330497	0.0789561	0.0017675	0.00593922	0.00326301	0.00471154	0.0429931
5-Aminovaleric acid	0.0378885	0.0326934	0.0289528	0.0388263	0.0101288	0.00204664	0.00479082	0.00815598	0.00205026	0.00374673	0.00528788	0.00574621	0.00543747	0.0741167	0.299854	0.146834	0.00255076	0.00248115	0.0187111	0.00471142	0.272776	0.0145137	0.0264178	0.0271302	0.00336141	0.00508206	0.0139226	0.0153061	0.0201779	0.0174999	0.00304359	0.00230847	0.00162735	0.0446007	0.0102434	0.00311867	0.00377662	0.00621266	0.00177548	0	0.0388774	0.00222568	0.00367448	0.00314438	0.0354574	0.00286075	0.00394749	0.00347365	0.00503221
Gln	0.0190272	0.0163433	0.0133706	0.0427278	0.0100088	0.00854846	0.0212795	0.0135293	0.00724178	0.00813348	0.0183252	0.0171276	0.0316606	0.0893318	0.0601068	0.105247	0.00623726	0.00521225	0.0590087	0.0108235	0.086007	0.0259357	0.0139428	0.00908751	0.0109129	0.0263542	0.00552108	0.00830159	0.104891	0.0554989	0.0255069	0.0164309	0.00835391	0.00862087	0.0422347	0.00763011	0.00556303	0.0112621	0.00726061	0.00645546	0.0114629	0.00982047	0.00775795	0.0145967	0.044608	0.00965895	0.010802	0.00912373	0.0226993
Thiamine	0.00435242	0.00706905	0.00369344	0.00310971	0.000811438	0.00426756	0.000496652	0.00305931	0.00112375	0.00251082	0.00552266	0.0049413	0.00971208	0.0218585	0.0053088	0.00099162	0.00250845	0.00328662	0.000500591	0.00216917	0.00276234	0.00771312	0.00286994	0.00866401	0.000930662	0.00496624	0.00240765	0.00134619	0.00106133	0.00360576	0.374094	0.274534	0	0.00598132	0.000961737	0.00152727	0.00122361	0.00106433	0.00175404	0.00279898	0.00115326	0.00180574	0.00151737	0.000664828	0.000735026	0.00359489	0.0045128	0.00844268	0.0014114
N-Acetylglutamic acid	0.0177296	0.00836166	0.0430289	0.0147074	0.034246	0.0446239	0.0162134	0.0361004	0.0209676	0.0312236	0.0316719	0.0391695	0.0181152	0.00974346	0.00412729	0.0075362	0.0102391	0.0220624	0.0205159	0.033481	0.0120301	0.0111218	0.0339387	0.0196434	0.0246545	0.0279806	0.0120961	0.00775591	0.0383973	0.0479761	0.0386578	0.0301119	0.0520019	0.00834125	0.0283516	0.0518589	0.0221875	0.0360345	0.0415254	0.0103631	0.0242322	0.0160443	0.0213866	0.0202982	0.0102456	0.0317274	0.0363332	0.00643923	0.0442259
Hypoxanthine	0.00429792	0.00429298	0.0195893	0.0199195	0.0337205	0.051129	0.00944107	0.0184852	0.00457724	0.00819381	0.0200788	0.050278	0.00656111	0.0103253	0.0532456	0.00529694	0.000770137	0.00168179	0.00696291	0.0337938	0.0176872	0.0346436	0.0680534	0.0887728	0.0233793	0.0168792	0.00847943	0.00275855	0.0186226	0.0387943	0.0184814	0.0313013	0.0547413	0.0203606	0.021186	0.0264086	0.00886431	0.0357844	0.00726632	0.00230536	0.010245	0.0116316	0.000760458	0.00556288	0.0437443	0.0375717	0.0137894	0.00521745	0.0370053
Carnitine	0.0101877	0.0133904	0.0215143	0.0134011	0.0500879	0.00317554	0.00388263	0.00498927	0.00163977	0.00427935	0.0097405	0.00224812	0.0172664	0.003017	0.0309867	0.0226053	0.00519715	0.0025284	0.0182262	0.00628712	0.0435802	0.0162269	0.00930955	0.00785957	0.00622334	0.00394287	0.010445	0.0328372	0.00388368	0.00786107	0.0131452	0.0249906	0.00707814	0.00466634	0.00659567	0.00278397	0.00843269	0.00371286	0.0022701	0.00427831	0.0197551	0.00735123	0.00263782	0.00347302	0.00624649	0.00598158	0.014815	0.00334804	0.00822013
N-Acetyllysine	0.0144568	0.00960355	0.0275607	0.011412	0.0350791	0.0447536	0.0332218	0.0519529	0.0188927	0.0199335	0.0156821	0.020173	0.0256161	0.017913	0.0173193	0.0197958	0.0135899	0.015524	0.0238743	0.0221869	0.0206802	0.0519878	0.0319209	0.030094	0.0139196	0.023946	0.0185189	0.016247	0.0320945	0.0417003	0.0239318	0.0184903	0.0312721	0.0215869	0.0273293	0.0196778	0.0317427	0.0283474	0.0287115	0.0120319	0.0162679	0.0298737	0.0273623	0.0365477	0.0145997	0.0196441	0.0191453	0.012215	0.0215394
Tyramine	0.00677952	0.0110368	0.00392692	0.00980777	0.00383346	0.00233161	0.00133143	0.00393153	0.00743246	0.00592208	0.00303132	0.00199402	0.0115902	0.0144234	0.157142	0.0342083	0.00522762	0.00751586	0.00923434	0.0028427	0.0334289	0.0193178	0.00963749	0.0156614	0.00173707	0.00187051	0.00236203	0.00250064	0.00453262	0.00598125	0.0247075	0.0121481	0.00389762	0.00837082	0.00342083	0.00162893	0.00278151	0.00281973	0.00206282	0.00119452	0.00602224	0.00468499	0.00131216	0.00812133	0.0183961	0.0062632	0.00434298	0.00602969	0.00452254
4-Hydroxyphenylacetaldehyde	0	0.0050001	0	0.00486695	0.0187956	0.00929431	0	0.0517541	0.030149	0.0519879	0.00463984	0.0492966	0	0.00499522	0.00574009	0	0.0376872	0.0559734	0.0154833	0.0223985	0	0.00755206	0.0471243	0.0106776	0.0564979	0.0580412	0.0388816	0.110555	0.00487423	0.0520294	0	0.00711882	0.00754877	0.0206768	0.00542684	0.0069424	0.0362958	0.048852	0.0394724	0.0383406	0.0639428	0.0291853	0.0370364	0.0518371	0.00767958	0.00740457	0.0521445	0.0366876	0.00513345
Lauric acid	0.00699213	0.0049156	0.00456765	0.0032946	0.00851297	0.0383639	0.0308679	0.00630514	0.307126	0.00866634	0.00180863	0.0105182	0.00589413	0.00180496	0.00226708	0.00593185	0.00371064	0.0104998	0	0.0127144	0.00102288	0.00951255	0.116564	0.00371301	0.00565014	0.00704	0.00221321	0.03345	0.00459449	0.00473234	0.0228702	0.0249484	0.0130521	0.00649759	0.0103147	0.0224281	0.00490389	0.00170911	0.00537294	0.00466783	0.00303871	0.00620614	0.00966229	0.00747327	0.020723	0.00871524	0.00714029	0.0144041	0.0115171
Trp	0.0113259	0.0051972	0.0160428	0.0260466	0.0277	0.0157246	0.0102126	0.00982151	0.00469878	0.00984095	0.0109523	0.010549	0.0145119	0.0191242	0.129845	0.0251271	0.00432969	0.0041378	0.00947681	0.0135507	0.538863	0.0172126	0.0209515	0.0189331	0.0103393	0.0120611	0.00348997	0.00974739	0.0175105	0.0121245	0.014119	0.0209433	0.0117454	0.0102514	0.0133254	0.0121142	0.0108179	0.00895591	0.00722415	0.00471205	0.00311379	0.00428567	0.00475517	0.00566922	0.0133018	0.012759	0.00522558	0.00297193	0.011203
Adipic acid	0.0120134	0.0114881	0.0142616	0.00787173	0.0113924	0.0121598	0.0378479	0.00708636	0.0390754	0.0423844	0.115639	0.0144405	0.0140247	0.012761	0	0.00786164	0.0158051	0.0436221	0.0103802	0.0116173	0	0.0133815	0.0118809	0.0136579	0.0142443	0.0391581	0.0244858	0.130791	0.0161418	0.0159756	0.0129707	0.0182375	0.00831364	0.00964589	0.031549	0.0182557	0.0227059	0.0264035	0.00986319	0.0101146	0.0732321	0.0124873	0.0223089	0.0259876	0.00687306	0.0159134	0.0323889	0.0160989	0.0059129
Inosine	0.0195098	0.00308242	0.00719789	0.00509456	0.05147	0.0116785	0.0444004	0.0309592	0.00227224	0.00367316	0.0403011	0.0267926	0.0571454	0.0399008	0.0315623	0.0271045	0.00105619	0.000584474	0.00781938	0.0312111	0.0173079	0.00371652	0.0186007	0.0161799	0.0237644	0.0111097	0	0.00446431	0.0618144	0.0317901	0.00330971	0.0314563	0.0249165	0.0272287	0.0533899	0.0449196	0.0412347	0.0183188	0.00155962	0.00056348	0.00810584	0.00487206	0.00161038	0.00274302	0.0417498	0.0305202	0.00662731	0.0029482	0.0114383
N6,N6,N6-Trimethyllysine	0.00188204	0.0012686	0.00499421	0.0161202	0.00327169	0.00256634	0.00236847	0.00250603	0.00116305	0.00155445	0.00600756	0.0127257	0.00747673	0.00570402	0.173209	0.0801998	0.0018094	0.00101121	0.0151397	0.00694414	0.0524303	0.00517557	0.0288932	0.0373712	0.000737288	0.00141881	0.00133942	0.00270329	0.0399063	0.016656	0.00439192	0.00446118	0.0031728	0.00289999	0.0589556	0.00526139	0.00326884	0.00321753	0.00179335	0.0182033	0.0705201	0.00659228	0.00186174	0.00227304	0.120992	0.00948805	0.000672563	0.000912722	0.00235398
3-Aminoisobutyric acid	0.0446528	0.0870095	0.0899633	0.0483663	0.0121756	0.0026527	0	0	0.0276337	0.0140011	0	0	0.0106226	0.0467067	0.0309611	0.0199597	0	0	0.00429178	0	0.0181839	0.0295693	0.00490424	0.00612601	0	0	0.203759	0.183256	0.0134927	0.0146806	0	0	0	0.021118	0.00385012	0	0	0	0	0.00247118	0.0148496	0.00501331	0	0.00190255	0.0229054	0.00289716	0	0	0
N1-Acetylspermidine	0.0188284	0.0288457	0.0207845	0.0466648	0.058212	0.0190022	0.0555219	0.0113487	0.00078677	0.00272416	0.00979829	0.0041653	0.0758603	0.0614401	0.0299409	0.046634	0.00160882	0.00151643	0.0395678	0.00847527	0.022281	0.0695878	0.0300699	0.0155557	0.00222503	0.010452	0.0170036	0.0294462	0.0362011	0.0207218	0.0199164	0.0206378	0.00244181	0.071414	0.0150688	0.00517693	0.00717312	0.00766006	0.00514132	0.00256253	0.00386411	0.0340342	0.00321721	0.00758069	0.0357827	0.00701294	0.0014926	0.00282818	0.0143526
5-Hydroxylysine	0.00498004	0.00264381	0.0103593	0.00218298	0.0276967	0.00250354	0.00207563	0.00132706	0	0.000367095	0.00307466	0.00227931	0.00470003	0.0027691	0.146055	0.136785	0.00081753	0.000563899	0.00383499	0.00159881	0.00205226	0.00207479	0.0271965	0.0702632	0.000977565	0.000990269	0.000608754	0.00628811	0.00984741	0.00826198	0.0027282	0.00380958	0.00310326	0.00179591	0.00396042	0.0049564	0.00259885	0.00226406	0.000704761	0.00219174	0.00983642	0.00260439	0.00176872	0.00279516	0.00619897	0.00557661	0.00046923	0.000538701	0.00133463
Spermidine	0.00446144	0.00345085	0.00195591	0.00772989	0.0358841	0.00819361	0.0469867	0.00659948	0.000551685	0.00124989	0.010555	0.0191566	0.0555793	0.0346113	0.0140765	0.0586864	0.00306785	0.00150881	0.0299916	0.00710014	0.0186649	0.13838	0.0363017	0.0125949	0.00165067	0.00676891	0.00139416	0.0162259	0.0534398	0.00771772	0.0569058	0.0675746	0.0120506	0.0637614	0.0218105	0.00955933	0.00936715	0.00352343	0.00577175	0.00226544	0.00185576	0.0284742	0.00194907	0.00316703	0.0142187	0.0306101	0	0.00127139	0.00885804
Octanoic acid	0.00208956	0.0030199	0.00260579	0.00986715	0.00485195	0.0078774	0.00535783	0.0034124	0.0249692	0.0033147	0.00275643	0.00445502	0.00275509	0	0.0090115	0.0100359	0.00206608	0	0.00816595	0.00435375	0.095227	0.00487056	0.00301228	0.00341366	0.00336509	0.00393899	0.041365	0.25096	0.00228427	0.00699472	0.00878125	0.00962257	0.00440675	0.00659261	0.00874161	0.00456148	0.00220192	0.00322227	0.00530064	0.00534176	0.0102956	0.00282023	0.00351084	0.00573791	0.0483895	0.00348158	0.0031749	0.00899089	0.0086815
Piperidine	0.0707906	0.0994836	0.00711768	0.0108566	0.00313226	0.000823522	0.0384515	0.0327883	0.00199058	0.00262926	0.11077	0.0303317	0.0140856	0.00879149	0.00447374	0.00286436	0.00248052	0.00195155	0.00495663	0.00199005	0.00602954	0.0195256	0.0112035	0.0101155	0.00255747	0.00308249	0.000939671	0.000697997	0.00855225	0.00935618	0.0165604	0.00333253	0.00671883	0.00311089	0.00178858	0.00100254	0.00191405	0.00345959	0.00482897	0.00258479	0.00129249	0.015553	0.00172257	0.00230048	0.00987655	0.0493633	0.00270142	0.00404654	0.00887192
Xanthine	0.0110502	0.0124849	0.0334117	0.0142298	0.0301918	0.0429652	0.0141647	0.0323335	0.00938447	0.0110349	0.0167711	0.0169221	0.014621	0.012073	0.0174477	0.00886311	0.00597575	0.00694815	0.0070552	0.0220119	0.0115526	0.0396837	0.0313063	0.0398423	0.016259	0.00838709	0.00528471	0.0027954	0.0225045	0.03165	0.018578	0.0304887	0.0199038	0.0108977	0.0128795	0.035042	0.0141057	0.0154948	0.0103527	0.0100904	0.0191075	0.0114033	0.00772954	0.0133103	0.0120628	0.0323258	0.0109211	0.00934145	0.0212291
γ-Butyrobetaine	0.0053744	0.00622827	0.0390635	0.0182201	0.244859	0.0195675	0.00817367	0.00915595	0.00975638	0.00681444	0.00550279	0.00073644	0.0100454	0.0091082	0.0105388	0.0292934	0.00481378	0.00492497	0.0142246	0.0101616	0.00234861	0.0170421	0.0599267	0.0536347	0.00898652	0.00322809	0.00746263	0.00713076	0.0126743	0.0455045	0.010279	0.0150449	0.00211108	0.0116934	0.0234086	0.00839179	0.00830645	0.00702932	0.00853289	0.0036465	0.00672967	0.00432766	0.00462452	0.00649117	0.00796565	0.0036313	0.0157229	0.0130796	0.0106885
3-Hydroxy-2-methyl-4-pyrone	0.0185768	0.0207132	0.0170029	0.0463502	0.0219445	0.0185163	0.0125772	0.0120818	0.0161393	0.0398229	0.0116025	0.00900617	0.00798484	0.0286387	0.0312063	0.0180929	0.0115597	0.00561308	0.0387606	0.0123505	0.0216193	0.0243419	0.0231594	0.0255229	0.00804187	0.0148714	0.00692935	0.00848649	0.017274	0.0105476	0.00961472	0.0144641	0.0143139	0.0146813	0.0105489	0.0141169	0.0101867	0.0082473	0.0158921	0.00951852	0.0114193	0.0203105	0.00886207	0.00644863	0.032038	0.0134693	0.00614393	0.00626903	0.0136395
Porphobilinogen	0.00177138	0	0.000923231	0	0.291348	0.0679643	0	0.00135457	0	0	0.00112866	0.00128024	0.00169414	0.00341309	0	0.0147153	0.00125292	0.00193613	0.0641399	0	0.00267377	0.0464273	0	0.0015249	0.0216643	0.00126131	0.000624887	0	0.00530218	0	0	0.00277966	0.00263739	0	0.00713923	0	0	0	0.000566365	0.00109745	0.00412616	0.00151608	0.148598	0.154233	0	0.00497605	0.00127158	0.00147029	0.00119879
Pro	0.00542089	0.00223894	0.0154472	0.00883487	0.0180081	0.0113487	0.00768327	0.00822107	0.00386543	0.00527543	0.0066234	0.00997389	0.00994908	0.00843582	0.00965856	0.0113864	0.0089302	0.0105609	0.00719286	0.0133443	0.00413818	0.0102522	0.0110615	0.0136366	0.0105993	0.0078328	0.00450594	0.00645459	0.0105036	0.0101062	0.0106102	0.0115296	0.00977031	0.166616	0.00844852	0.0100121	0.0113073	0.0134602	0.00888885	0.00637255	0.00836602	0.00526298	0.00614473	0.00676423	0.0072003	0.0134976	0.0065573	0.00444987	0.00956864
Guanine	0.00217782	0.0192867	0.0376976	0.00169369	0.00640801	0.00486891	0.00278313	0.076647	0.00241853	0.00184357	0.0198873	0.00969316	0.00231037	0.00603648	0.00162408	0.00119873	0.00116536	0.0135526	0.00407356	0.0152098	0.00381638	0.0148075	0.00247711	0.173461	0.074778	0.00391557	0.00187519	0.00254226	0.0053873	0.00378718	0.0495658	0.00205941	0.00320757	0.00446662	0.0144411	0.0285404	0.0134759	0.0117279	0.00233157	0.00153076	0.00222142	0.00134304	0.0017673	0.00847673	0.00554178	0.0841433	0.00268355	0.0151974	0.00728001
Isopropanolamine	0.0323803	0.0156847	0.0302519	0.0248003	0.0435664	0.0118928	0.00466041	0.00616174	0.00265871	0.00155666	0.00301597	0.0025182	0.00310408	0.0126856	0.113553	0.0878217	0.000930088	0.000960914	0.00740874	0.00295413	0.0896551	0.0111138	0.0176379	0.0196881	0.00195595	0.00279459	0.0102991	0.00613937	0.00490059	0.00606953	0.00207966	0.00168545	0.00917686	0.0322586	0.00359461	0.00244301	0.00299591	0.00378723	0.00128372	0.00118838	0.00289439	0.00214093	0.00103382	0.00201232	0.0120415	0.0020434	0.00159315	0.00135792	0.00232947
4-Oxopyrrolidine-2-carboxylic acid	0.0148904	0.0127346	0.0286518	0.0157204	0.0212822	0.0235242	0.0122632	0.0215258	0.0116414	0.0128064	0.0182475	0.0142807	0.0174889	0.0105864	0.018103	0.0143613	0.00593682	0.00703654	0.0104725	0.0191857	0.00545163	0.0134253	0.0189523	0.0197299	0.0194772	0.0174923	0.00760196	0.00593672	0.0336162	0.0295831	0.0163642	0.0184572	0.0177541	0.00626333	0.0181992	0.0233822	0.0143074	0.017486	0.0208912	0.00843839	0.0168347	0.0123874	0.00936762	0.0123251	0.0128404	0.0218406	0.0233811	0.00782792	0.0200398
Met	0.00479167	0.0125524	0.00995745	0.0219086	0.00560954	0.0267672	0.0116159	0.0125554	0.00274824	0.0082968	0.00728799	0.0115502	0.00797888	0.0190844	0.0120557	0.0120546	0.0014531	0.00429173	0.00240284	0.00699531	0.212427	0.0330574	0.024843	0.0204317	0.0023534	0.0098274	0.00700233	0.0186596	0.00584863	0.0161133	0.0139564	0.00809319	0.00355607	0.0129053	0.00811604	0.00285591	0.00635925	0.0109464	0.00790819	0.00361579	0.00539006	0.0041009	0.00406856	0.00396907	0.00876541	0.0117937	0.00489042	0.00366066	0.00618715
Taurine	0	0.45887	0	0	0	0.000633539	0.000409191	0.0015565	0	0	0	0	0	0	0	0	0.00069143	0.000427496	0	0	0	0.00060813	0	0.000945095	0.000348073	0.000502166	0.0969362	0	0.0143827	0.0273396	0.00247193	0	0	0	0	0.00154682	0	0	0	0	0	0.216636	0	0	0.027005	0.00126691	0	0.000651745	0
Carboxymethyllysine	0.0294458	0.0463753	0.0615323	0.0449853	0.00468867	0.00261423	0.00189212	0.00193241	0.00117397	0.00106377	0.00228004	0.00183121	0.00428399	0.00958823	0.0273923	0.0294998	0.000886927	0.00116666	0.00335787	0.00214028	0.0266671	0.0320048	0.00239381	0.00245208	0.00163586	0.000922431	0.0457453	0.0265785	0.00321661	0.00430715	0.00213781	0.00382237	0.00316198	0.020053	0.00261145	0.00360508	0.00177089	0.00156316	0.00144526	0.00122139	0.0299544	0.00365805	0.00152447	0.0019149	0.00514272	0.00259474	0.00212643	0.000743157	0.00168094
Taurocholic acid	0.00727865	0.027315	0.00207894	0.00153071	0.00186491	0.00129913	0.00189864	0.00369994	0.00154161	0.00122522	0.00143821	0.00172474	0.00434819	0.00358207	0.0236201	0.0999056	0.00139066	0.00202583	0.00870516	0.00754832	0.0984329	0.00264062	0.00235183	0.00292575	0.00160552	0.00112891	0.00461372	0.0149781	0.0158547	0.021146	0.0018236	0.00481214	0.00176302	0.00103055	0.00510049	0	0.00155018	0.00628606	0.00117792	0.00180821	0.0149176	0.0094274	0	0.0010151	0.0192991	0.00345898	0.0012327	0.00175644	0.00193771
N1,N8-Diacetylspermidine	0.0372745	0.0557413	0.0442308	0.0438534	0.0376147	0.0371558	0.0086102	0.00310894	0.00136538	0.002296	0.00271166	0.00126899	0.0256008	0.0122952	0.00637321	0.0201822	0.00146664	0.00159416	0.00810253	0.00192072	0.00581447	0.0392719	0.0535871	0.0374046	0.00353092	0.00348125	0.104643	0.112019	0.00876343	0.00404392	0.074506	0.0405404	0.00119463	0.0473728	0.00378981	0.00164301	0.00423151	0.00440043	0.00151745	0.00109165	0.00223689	0.00762686	0.00146269	0.00173445	0.0056352	0.00067172	0.00151643	0.000975524	0.00285221
Glycocholic acid	0.00501179	0.00556954	0.00332999	0.00401415	0.00196019	0.00193199	0.0016355	0.0179645	0.0010733	0.000755805	0.00198776	0.00221752	0.00361563	0.00958377	0.0148157	0.0918839	0.00135083	0.00229661	0.00818634	0.00470972	0.0961409	0.00680503	0.00458196	0.00338719	0.00196326	0.00177176	0.000992255	0.00300546	0.0155342	0.0155323	0.00151437	0.00651044	0.00957997	0.000979389	0.00466231	0.00160479	0.00171353	0.00374199	0.00183617	0.00233115	0.00539755	0.0027648	0.0012407	0.00249482	0.0216704	0.00217542	0.0027748	0.00310183	0.00705401
5-Hydroxypentanoic acid	0.030753	0.0133948	0	0.0169044	0.0133226	0	0.00606566	0.00379868	0.00161495	0.00155736	0.00290772	0	0.0108587	0.135285	0.005018	0.0180418	0.00184702	0.00160949	0.0159687	0.00340268	0.00219241	0.00644452	0.00602635	0.0125564	0	0.00229963	0.00247794	0.00445142	0	0.00818748	0.00465538	0.00359197	0.0030103	0.00521123	0.00354945	0.00144722	0.00210524	0.00240775	0	0	0.00855348	0	0.000751984	0.00196862	0.0220598	0.00467023	0	0.00152562	0.00363691
Methionine sulfoxide	0.0111496	0.00691385	0.0306887	0	0.0187693	0.0159342	0.00732327	0.00879225	0.00998492	0.0058875	0.0100132	0.00792358	0.0148904	0.00944231	0.00744029	0	0.00691854	0.00843486	0.0138851	0.0116184	0.113795	0	0.0137403	0.0110583	0.0113045	0.0119817	0.00798015	0.0197568	0.0190559	0.0122776	0.0277974	0.0255978	0.0100106	0.00733944	0.0107846	0.00587057	0.0100929	0.0103514	0.0121046	0.00916615	0	0.00374051	0.0109517	0.010218	0.00896617	0.0116005	0.00725966	0.00457129	0.0107481
Trimethylamine	0	0.00379364	0	0.00714261	0	0	0	0	0	0	0.0539814	0.00205716	0	0.0242015	0.0430017	0.0272977	0.00268024	0	0.015358	0.0140335	0.0490096	0.00394789	0	0.00612221	0	0.00385849	0.00201867	0	0.0289876	0.0385837	0	0	0	0.00794421	0.00281538	0	0.00635432	0.0135486	0.00288552	0.00808679	0	0.00640675	0.00276278	0.00896249	0.0321322	0.00199584	0	0	0
Malic acid	0.0170727	0.00592958	0.0184379	0.0736422	0.0135131	0.00468847	0.00374065	0.00159361	0.00292157	0.0082359	0.00845883	0.00711371	0.00639261	0.0150432	0.0514519	0.0118496	0.00539006	0.00246247	0.00495294	0.00728546	0.0276327	0.00790699	0.0033595	0.0192018	0.00488503	0.00639541	0.024032	0.0183924	0.0169774	0.0106539	0.0102215	0.0160713	0.00954823	0.0114329	0.0105585	0.00650862	0.00480722	0.00742263	0.00401276	0.00296826	0.00568068	0.00221543	0.00230955	0.00228583	0.018194	0.0136371	0.00658954	0.00484721	0.00542497
Anserine_divalent	0.0215914	0.0239859	0.00917842	0.00660858	0.0947883	0.00117444	0.00748024	0.00121477	0.00112157	0.00114101	0.00703967	0.0016258	0.00916901	0.0106859	0.0102652	0.210886	0.00204806	0.000789458	0.0035409	0.00556406	0.0068291	0.00507054	0.00297955	0.00320329	0	0.00243638	0	0	0.106591	0.0179235	0.000820036	0.00105792	0.00830986	0.00141404	0.00942692	0.00119179	0.00308054	0.00299302	0.000456736	0.00115306	0.000357228	0.00452771	0.00063833	0.00127477	0.0932328	0.00256205	0.0011187	0.0011416	0.00290449
Hydroxyproline	0.00307155	0.00117413	0.00872736	0.00869071	0.0105609	0.000975037	0.00180153	0.0012164	0.00121982	0.00186343	0.00449687	0.00381914	0.00458834	0.0166826	0.209687	0.0163672	0.000796372	0.000922051	0.00432229	0.00212129	0.00168285	0.00153517	0.0021404	0.0209989	0.00243075	0.00125004	0.000868345	0.000775779	0.00584772	0.00902735	0.00265723	0.00587952	0.00334744	0.00410871	0.00657663	0.0024172	0.00439513	0.00313545	0.00280904	0.00155226	0.0125445	0.00153698	0.00112542	0.0017372	0.00355304	0.00235399	0.00150451	0.000754322	0.00328184
2-Hydroxyglutaric acid	0.00763799	0.00981283	0	0.0226974	0.0212992	0.0150217	0	0.00211326	0.0039632	0.00640231	0	0.0089733	0.00695508	0	0.0186241	0.0158464	0.00357954	0.00698631	0.0114901	0.00897037	0.0123967	0.00513815	0.00546434	0.0092387	0.00844696	0.00495465	0.0149703	0.00966366	0	0.00803267	0.0187041	0.0160336	0.024568	0.00980303	0	0.0135191	0	0	0.0114779	0.00441741	0.025408	0.00342666	0.00415404	0	0.00765733	0.00951219	0.00458903	0.00156515	0.00519893
Sarcosine	0	0	0	0.00538074	0.00447466	0	0	0	0.00247021	0	0.00615565	0.00416149	0	0.00801051	0.0697724	0.00911339	0	0	0.0109113	0.0105462	0.0066485	0	0.00422468	0.00315539	0.0075284	0.00265064	0.00279662	0.00209126	0.0138707	0.0101126	0	0.00238747	0	0	0.0270865	0.00356676	0.00256077	0.00623301	0.00247738	0	0.0042129	0	0	0	0.0083221	0.00309036	0.00293529	0	0.00532707
5-Oxoproline	0.00657421	0.00290601	0.011139	0.0084014	0.0165637	0.012274	0.006985	0.026854	0.00382987	0.00484834	0.00815276	0.00878352	0.00692813	0.00988831	0.0842063	0.00665662	0.00573357	0.00363532	0.011983	0.013231	0.00508805	0.00606915	0.00945565	0.00541323	0.00912477	0.00746508	0.00295876	0.00648029	0.00818671	0.0109354	0.0101813	0.0146575	0.0144215	0.00393035	0.00917429	0.0116887	0.00587401	0.00574248	0.00594533	0.00275651	0.00372761	0.00317724	0.00391599	0.00435148	0.00612401	0.036711	0.00879739	0.0025817	0.0131493
Azelaic acid	0.00567665	0.00716766	0.00589898	0.0045205	0.011957	0.030657	0.00618057	0.0186054	0.00425819	0.00854093	0.00383117	0.0143689	0.00472373	0.00694688	0.00458731	0.00247688	0.0251431	0.028783	0.0047102	0.00872575	0.00181259	0.00675857	0.00384097	0.00739295	0.00704684	0.00771421	0.0043616	0.00638566	0.0135686	0.0115617	0.0346209	0.0102155	0.00768206	0.0148589	0.00634537	0.00856858	0.00409047	0.0082644	0.00697714	0.00470466	0.00861299	0.00619799	0.0106318	0.00729227	0.00291831	0.00471693	0.022754	0.00583214	0.0106348
Diphenylcarbazide	0	0	0	0	0	0.0046852	0.00749273	0.00733664	0	0.0162699	0.0155792	0	0	0	0	0.00654396	0.013716	0.0176546	0.00911153	0.0112528	0	0.00588188	0	0.00936808	0.0222133	0.0179671	0.0167324	0.00613664	0.0149338	0.0156962	0.0077588	0	0.0139314	0.0114362	0	0.0124669	0.0138547	0.0116655	0	0.00960527	0.0100333	0.0108688	0	0.0120671	0.0042266	0.00622753	0.0284219	0.0162071	0.0133422
Pantothenic acid	0.00242674	0.00338361	0.00750961	0.00368935	0.00982388	0.0148934	0.00425195	0.00836124	0.00268491	0.0053008	0.00791103	0.00643614	0.00601707	0.0105048	0.00988754	0.00300815	0.00392472	0.00536159	0.00169174	0.00564436	0.0133237	0.00577554	0.0135812	0.0159684	0.00737547	0.00519855	0.00154151	0	0.00434809	0.00547298	0.102961	0.0103252	0.00807085	0.0127339	0.00635637	0.00856275	0.00472721	0.00965657	0.00254262	0.00211571	0.00322807	0.00214207	0.00256494	0.00283443	0.0045703	0.010508	0.00956196	0.00387176	0.00823878
Ala	0.00375527	0.00308512	0.00388721	0.00875392	0.00788822	0.00693281	0.00591609	0.00692412	0.00383559	0.00315526	0.00525086	0.00573328	0.00833779	0.0135562	0.0346068	0.0183461	0.00211407	0.00254288	0.0106673	0.00623594	0.0276891	0.00754492	0.00658867	0.00772956	0.00470926	0.00807851	0.00347338	0.00532538	0.0130604	0.0114765	0.0087868	0.00718726	0.00317666	0.00496593	0.00700195	0.00365435	0.00536062	0.00693461	0.00344018	0.00340468	0.00246825	0.00296324	0.0034636	0.00408091	0.0148505	0.004867	0.00399665	0.00348063	0.00586288
Diethanolamine	0.0152078	0.00592192	0.0112828	0.0050903	0.00606512	0.00519078	0.0050493	0.00563856	0.00427592	0.00369229	0.0100863	0.00573632	0.00712208	0.00439492	0.0309239	0.0104863	0.016117	0.00709827	0.00512714	0.00927343	0.0185418	0.0046603	0.0633193	0.00872864	0.00437189	0.00748451	0.00670376	0.00495489	0.00625195	0.00600636	0.00911994	0.00416021	0.00535033	0.00408315	0.0084152	0.00428543	0.00825709	0.00533496	0.00925409	0.00836315	0.00440347	0.00524008	0.00579325	0.00586545	0.0059138	0.0035035	0.010291	0.00714756	0.00635132
Leu	0.00339938	0.00248051	0.00468053	0.00461024	0.00520423	0.00675696	0.00484548	0.00636678	0.0022293	0.00275432	0.00254371	0.00315269	0.00451332	0.00291419	0.00371749	0.00309342	0.0020616	0.00325842	0.00306768	0.00291203	0.193605	0.0478558	0.00607747	0.00704678	0.00316228	0.00566943	0.00397846	0.0111632	0.00518247	0.00643237	0.00760209	0.00488104	0.00192563	0.00424133	0.00872784	0.00203558	0.002108	0.00321753	0.0024974	0.00370331	0.0023487	0.00176222	0.00390027	0.0024377	0.0177406	0.00467158	0.00304627	0.00258814	0.00364531
7-Methylguanine	0.00741916	0.00777623	0.00983675	0.00870776	0.0141114	0.0108455	0.00672042	0.0110216	0.00698195	0.00668128	0.00405982	0	0.0156551	0.0167995	0.00777325	0.00852062	0.00933812	0.012338	0.0114471	0.0117876	0.00863017	0.0152169	0.013685	0.0138905	0.000263317	0	0	0.00155497	0.016132	0.0157805	0.00802886	0.00886142	0.00907795	0.00870555	0.00952849	0.00958748	0.0118405	0.00892364	0.0131224	0.0092245	0.00756226	0.00433072	0.0073305	0.0153048	0.0120095	0.0107884	0	0	0
Isethionic acid	0.0113945	0.0121898	0.000732564	0.00077618	0.00131267	0.00107938	0.000719485	0	0	0	0	0	0.00129671	0.0762486	0.00407598	0.000814486	0	0	0.00127668	0.00153705	0.000746473	0	0.00140501	0.00229396	0.000720602	0.000764801	0.0203944	0.0328671	0.00125793	0.000659713	0.00560001	0.00204105	0.00256915	0.00051893	0.0011807	0.000688599	0	0	0.00070645	0	0.00717028	0.0079749	0	0	0.00102716	0.00098376	0	0	0
Dodecanedioic acid	0.00738629	0.00423961	0	0.00397584	0.00473198	0.0146367	0.00583915	0.00833006	0.0204993	0.0369497	0.00515982	0.0175004	0.0107307	0	0	0	0.00605054	0.00918645	0	0.00933181	0	0.00368126	0	0.00163075	0.044121	0.0107961	0.00338915	0.00744931	0.00952244	0.00745388	0.0120959	0.00423633	0.00626022	0.0108628	0.00564134	0.00458482	0.00710581	0	0.0113936	0.00400494	0	0.00268982	0.0123392	0.00669329	0.00341891	0.0053105	0.0130479	0.00345123	0.0324641
Ethanolamine	0.00605011	0.00625391	0.00900769	0.00670516	0.00684494	0.00828311	0.00556157	0.00660761	0.00654671	0.00463688	0.00613398	0.00545863	0.00747162	0.00772282	0.00915646	0.00750558	0.00606969	0.00491964	0.00592731	0.00550463	0.0886946	0.0107454	0.00560835	0.00818652	0.00751688	0.00708079	0.00489657	0.00352615	0.00697159	0.0077979	0.00773219	0.00597885	0.00626369	0.00674826	0.0107878	0.00720625	0.00613992	0.00678025	0.00552229	0.00650305	0.00553984	0.00878131	0.0052309	0.00783798	0.00573681	0.00727078	0.00614989	0.00451616	0.00678422
4-Acetamidobutanoic acid	0.00322933	0.00344239	0.00363104	0.00619112	0.00501251	0.0058118	0.0038156	0.00358042	0.00234325	0.00315371	0.00211123	0.00101553	0.00422862	0	0.0052086	0.00993743	0.000753413	0.00136071	0.00909984	0.00141474	0.0752152	0.00434095	0.00165738	0.00195657	0.00178867	0.00113065	0.0373311	0.225735	0.00431104	0.0040955	0.00445628	0.00415921	0.00149008	0.0032762	0.00858577	0.00219807	0.00308035	0.00375562	0.00431854	0.0040344	0.00309101	0.00383421	0.00224492	0.00513146	0.00348381	0	0	0.0013612	0.000915073
Decanoic acid	0.00153551	0	0.0032865	0.00177888	0.00302233	0.0192514	0.029329	0.00685424	0.0309706	0.00183528	0.00147473	0.00305825	0.00221114	0	0	0.00363968	0.00197481	0.00310221	0	0.00648955	0	0.00579227	0.020941	0.00218646	0.00267016	0.00322296	0	0.0101633	0.0025177	0.00479919	0.00760576	0.00641447	0.00379739	0.00365992	0.00270059	0.00419189	0.00194522	0.00167503	0.00405644	0.00636187	0.00405943	0.00232954	0.00607736	0.00553078	0.0219059	0.00292115	0.0027505	0.00739729	0.00469384
Ethyl glucuronide	0.0128999	0.00873639	0	0.00607286	0.0131956	0.00605616	0	0.00979376	0.00314323	0.00502627	0.00874404	0.00552216	0.00612653	0.0159197	0.00958881	0.0101679	0.00594599	0.00561206	0	0	0.01844	0.00716182	0.00313757	0.00427203	0.00792662	0.00801386	0.00917161	0.0106554	0.0151933	0.00929404	0.0113673	0.0181706	0.0044131	0.00348633	0.0220502	0.00900042	0.00683245	0.0104472	0.00579922	0.0103502	0.00573117	0	0.00456078	0.00506802	0.0100695	0.00696767	0	0.0040093	0.00462525
3-Hydroxybutyric acid	0.005979	0.00549607	0.0046195	0.00847802	0.00853944	0.00894448	0.0116183	0.00883933	0.00418986	0.00219285	0.00564502	0.00575856	0.00989035	0.027093	0.0147296	0.0205803	0	0	0.0283501	0	0.0125735	0.00558414	0.00385171	0.00524783	0.00334798	0.00296339	0.00320187	0.0129871	0.00459449	0.00342171	0.00723723	0.0071548	0	0.00448034	0	0	0	0.00368235	0.00156805	0.00248399	0.00439125	0.0044977	0.00183188	0.00275793	0.013468	0.0040631	0.00245731	0.00290421	0.00287305
Homoserine	0.00248882	0.00324707	0.00420724	0.00884979	0.0097178	0.00665805	0.00635496	0.00540586	0.00520826	0.00598755	0.00539895	0.00438821	0.00696351	0.0190869	0.0104573	0.0123927	0.00181871	0.004182	0.0153658	0.00679722	0.0158935	0.0106609	0.0046254	0.00871115	0.00456197	0.00431019	0.00138504	0.00261868	0.0103568	0.0097579	0.00391193	0.00617297	0.00548093	0.00631127	0.00960229	0.00668387	0.00344092	0.00533496	0.00480681	0.00309761	0.00341195	0.00345495	0.00237652	0.00633679	0.0131649	0.00430674	0.00481519	0.00303892	0.0096103
N-Acetylornithine	0.00244473	0.0018867	0.00435892	0.00474375	0.0142135	0.00792905	0.00569744	0.00702746	0.00395932	0.0039483	0.00760314	0.00350646	0.00709821	0.0173807	0.015411	0.0134773	0.00220801	0.00241257	0.00593435	0.00263304	0.0118965	0.0303037	0.0131116	0.0234396	0.00352269	0.00315943	0.00319223	0.0069056	0.0112967	0.00584356	0.0107975	0.00578773	0.00306153	0.00627931	0.00980781	0.00329853	0.00450797	0.006099	0.00446873	0.00253336	0.00381277	0.00216154	0.00449742	0.00993675	0.00894732	0.00498217	0.00390206	0.00245207	0.00431181
Saccharopine	0	0	0	0	0	0.000575445	0.000805888	0.0014727	0	0.00234382	0.00110706	0.00719931	0	0	0	0	0.00259392	0.00327366	0.00431916	0.00138751	0	0	0	0	0.00515032	0.0122853	0.000612071	0.00077305	0.00728337	0.0051195	0.00144492	0	0	0.00387943	0	0.00346197	0.000934459	0.00153931	0.0546375	0.0105956	0	0.00263951	0	0.00147923	0.00093005	0.00118145	0	0.00174938	0.00202073
5-Hydroxyindoleacetic acid	0.00185211	0.00892376	0	0.00260004	0.0056318	0.00484492	0.0104142	0.0161665	0.0136562	0.0160041	0.00261208	0.00492616	0.00878394	0.00541861	0.00477241	0.000956977	0.00190179	0.00301758	0.00251631	0.00301385	0.00141021	0.00518461	0.0020404	0.00438615	0.0334164	0.0246931	0.00228165	0.00347105	0.0126311	0.00593214	0.00360061	0.00888053	0.00517321	0.00474711	0.00658921	0.00576945	0.00337039	0.00664731	0.00458364	0.00268653	0.00256262	0.00407059	0.0121389	0.00673248	0.00463333	0.0053346	0.0073946	0.00328681	0.0244591
4-Aminosalicylic acid	0.0126637	0.00344815	0.00340597	0.00141105	0.0171091	0.00475978	0.00522187	0.00344335	0.00601177	0.00623474	0.00746859	0.00679229	0.00429933	0.00481443	0.00479076	0.00240477	0.00893105	0.0106706	0.0120869	0.00982811	0.00314817	0.00159986	0.00380993	0.00334547	0.00766994	0.00663075	0.00685139	0.0110997	0.00775467	0.00686001	0.00477336	0.0165137	0.00337603	0.00225208	0.00519512	0.00842072	0.00591283	0.0109344	0.00264035	0.00613073	0.00245418	0.0175779	0.00688104	0.00613783	0.00785503	0.0116162	0.0050364	0.00180451	0.0028367
Octopine	0	0	0	0.000587287	0	0	0.00047713	0.00334734	0	0	0.00137615	0	0	0.00175432	0.211892	0.00191957	0	0.000335291	0	0.00130909	0.00222547	0	0	0	0	0	0.0127191	0.031927	0	0	0.00101322	0	0	0	0.00186079	0.00336344	0.000715125	0	0	0	0	0	0	0	0.00128486	0.000322485	0	0	0
Myristic acid	0.00190435	0.00699499	0.00180465	0.00128586	0.00241892	0.0188576	0.00279966	0.00175816	0.0436052	0.00307236	0	0.00657765	0.00184402	0	0.00153216	0.00250327	0.00156657	0.00900367	0	0.00293536	0	0.0024232	0.0154408	0.00164067	0.00217892	0.00150695	0.00148748	0.0167155	0.0024436	0.00171877	0.0057758	0.00582153	0.00602854	0.00147822	0.00469348	0.0139548	0.00194689	0	0.00143248	0.00180084	0	0.0017443	0.00366691	0.00177455	0.00137202	0.00474856	0.00290115	0.00193035	0.0052566
Heptanoic acid	0.00211648	0.00344239	0.00116575	0.00210868	0.00229542	0.00378312	0.00369902	0.00350247	0.00201327	0.00123877	0.0120761	0.018486	0.0031121	0.00226735	0.000916362	0.00253845	0.00177069	0.00215953	0.00105062	0.00277107	0.000953305	0.00431493	0.0022176	0.00301672	0.00192046	0.00404526	0.000956238	0.00353161	0	0.00268987	0.00397338	0.00362282	0.0021518	0.00389198	0.00162622	0.00330294	0.00150684	0.00297178	0.00300505	0.00272152	0.00185389	0.0026833	0.00261854	0.00264783	0.00162973	0.00483896	0.00191466	0.00241096	0.0338639
Adenine	0	0.00120787	0.0189016	0.0102544	0.00642503	0.00549695	0.00160787	0.00158742	0.00258739	0.00222096	0.00312162	0.00736136	0.00194804	0.00419511	0.0012061	0.0020535	0.00184748	0.0029437	0.0140987	0.00731392	0.00982212	0.0155016	0.00265511	0.00258742	0.00643399	0.0110154	0.00428865	0.0021206	0.00278519	0.00449343	0.00919879	0.00337918	0.00586574	0.00488124	0.0107632	0.00225376	0.00267855	0.00341258	0.00735782	0.00358278	0.00186982	0.00189125	0.00147476	0.00367542	0.00218787	0.00155372	0.00303063	0.00159796	0.00525846
Sinapic acid	0.00384828	0	0.00337514	0.00466041	0.00506544	0.00994475	0	0.00403425	0	0.00166752	0.00511113	0.00415203	0.00343712	0	0.00336305	0.00385078	0.00473289	0	0.00594983	0.00329132	0.0081924	0.0035103	0	0.00500967	0.00642209	0.00827692	0.0165802	0.0038912	0.00615253	0	0.00281907	0.00437343	0.00411159	0.00285777	0.00485849	0.00646194	0	0	0.00286948	0	0.0034553	0.0046868	0.0116439	0.00952399	0.00200982	0.00265902	0	0.00186711	0.00241785
4-Pyridoxic acid	0.00369473	0.00456658	0	0.003183	0.0056759	0	0.00799261	0.00858816	0.00343322	0.00477886	0	0.00481961	0.00513463	0	0.00325492	0.0057577	0.00475281	0.00619764	0.00773978	0.00480464	0.00611657	0	0.00768731	0.00382217	0.00485936	0.00623165	0.00282009	0.00406911	0.00872026	0.0199761	0.031122	0	0	0.00411124	0.00711723	0.00427165	0.00552397	0.00458717	0.00482013	0.00557378	0.00540296	0	0.00584877	0.00559236	0.00541761	0.00564796	0.00569376	0.00340854	0.00313027
Uridine	0	0.00388406	0.00818418	0.0057628	0.0113301	0.00585965	0.00913028	0.00619103	0	0.0030964	0.00702522	0.00538027	0.00719199	0.00973498	0.0125038	0.00280727	0	0.00175113	0.00627538	0.00967871	0.0111914	0	0.00722088	0.00349374	0.0062579	0.00476603	0.00129132	0.00143488	0.0139513	0.0113972	0.0056269	0.00776212	0.0031388	0.00422535	0.0107632	0.00568915	0.00532253	0.00481999	0.00404701	0.00304924	0.00301604	0.00254483	0	0.00263324	0.0104616	0.00402512	0.00352146	0.00250231	0.00604339
Mevalonic acid	0.00157034	0.00170466	0	0.00210202	0.000988034	0	0	0	0	0.000552449	0	0	0	0	0.00550733	0.00136334	0	0	0.00245516	0	0.00356314	0.00115957	0.00141038	0.00136612	0.000795914	0	0	0	0	0	0.00442028	0.00196393	0.0012695	0.00324879	0.00173622	0	0	0	0	0	0	0	0	0	0.00253823	0	0	0	0
Alloisoleucine	0	0	0	0.00523658	0.00539473	0.000913803	0.00419968	0.00449946	0	0	0	0	0.00173917	0.00192594	0.00226609	0.00333858	0	0	0.00284398	0	0.0293227	0.0376294	0.00265599	0.00388987	0	0.00155862	0	0.00197663	0.00393715	0.00335792	0.00132467	0.00191645	0.000858495	0.00106333	0.0253353	0.00158358	0	0	0	0.00149775	0.00421923	0	0	0	0.00714376	0.00144301	0	0.000890393	0
Pelargonic acid	0.0028779	0.00566506	0	0.00546491	0.00554358	0.00993245	0.00476492	0.00626357	0.00251992	0.00372141	0.00263643	0.00740339	0.00324177	0	0.00142952	0.00502237	0.00412884	0.00740603	0.00172324	0.00722887	0.00151551	0.00878968	0.00426695	0.00688851	0.00272151	0.00670028	0.00148028	0.0085016	0.00384418	0.00600603	0.00668443	0.00893879	0.00544933	0.00927679	0.00363561	0.00944392	0.00395045	0.00562491	0.00552507	0.00574318	0.00628121	0.00624526	0.00570688	0.00596183	0.00378973	0.00932087	0.00598858	0.00504957	0.0075591
Nicotinamide	0.00496	0.00248051	0.00333212	0.00462728	0.00540121	0.00325091	0.00988541	0.00453363	0.00374462	0.00367758	0.0100331	0.0081191	0.00871632	0.0150518	0.00132742	0.00490907	0.00122883	0.00125353	0.00838959	0.00911165	0.00275413	0.00241501	0.00269457	0.00223918	0.00395058	0.00388083	0.00118019	0.00171395	0.0114399	0.00839319	0.00397402	0.00348076	0.00665546	0.00249415	0.0160218	0.00660176	0.00783535	0.00431343	0.00830846	0.00160369	0.00352798	0.00217605	0.00299355	0.00565619	0.00487641	0.00229306	0.00515482	0.00183312	0.00635622
NAD+	0.00397017	0.00303827	0.00465295	0.00620944	0.00361338	0.00232753	0.00582083	0.00212885	0.00345988	0.00297746	0.00599979	0.00628964	0.0078173	0.0259491	0.000984173	0.012073	0.00108697	0.00116269	0.0184091	0.0038773	0.00411971	0.0028729	0.00197239	0.00186229	0.00339761	0.00606963	0.000790562	0.0011015	0.0175128	0.00974089	0.00654676	0.00439742	0.00284685	0.00310262	0.00636553	0.00227199	0.00591901	0.00591629	0.00789748	0.00194631	0.00266361	0.00246811	0.00289916	0.00576963	0.00490588	0.00210009	0.00299024	0.00179122	0.00423085
Tryptamine	0.00303548	0.00731737	0.00234821	0.0060639	0.00150371	0.00107238	0.00031236	0.000482492	0.000366092	0	0	0	0.00570175	0.00668648	0.301562	0.0221157	0.00115944	0.00112475	0.00453191	0.00164256	0.0360475	0.00737899	0.00561887	0.00852183	0	0	0.000400583	0.000809212	0.002158	0.00100511	0.0120255	0.00499692	0	0.000948288	0.000475314	0	0	0.000264503	0	0.000267154	0.00286626	0.00173778	0	0	0.00802547	0.00238892	0	0.000314708	0
4-Guanidinobutyric acid	0.00333766	0.00151287	0.0101512	0.00898542	0.0143189	0.00274062	0.00276595	0.00227577	0.00208447	0.00179722	0.00291664	0.00266807	0.00847335	0.0104745	0.00433648	0.00334882	0.00214538	0.00207347	0.00318266	0.00402963	0.00636201	0.00940203	0	0.00568882	0.00288497	0.00199874	0.00158077	0.0159727	0.00282054	0.00201994	0.00326536	0.00369069	0.00725432	0.00523915	0.00526019	0.00262991	0.00189431	0.00127691	0.00857006	0.00452473	0.0136049	0.0145627	0.00145701	0.00177905	0.00214116	0.00139694	0.00265003	0.00176892	0.00295186
N-Acetylasparagine	0.0058587	0.00357097	0	0	0.0029694	0	0.00118748	0	0.00255825	0.00317404	0.0123439	0.00969749	0.00693824	0	0.00196651	0.00191395	0.00739805	0.0101799	0.00575341	0.0102299	0.00484361	0	0.00321811	0.00195161	0.00841787	0.00795637	0.00663784	0.0054545	0.0150562	0.00966876	0.00425084	0.00818647	0	0.00163902	0.00824293	0.0115759	0.00934774	0.0134957	0	0.00780181	0.00137959	0.00212251	0	0.00591518	0	0	0	0	0.00249112
Imidazole-4-acetic acid	0.00555315	0.0154499	0.0033623	0.00134359	0.00209466	0.0041129	0.00499932	0.00358248	0.000526939	0.000394315	0.0088926	0.000520377	0.0141598	0.00479039	0.0259082	0.00985619	0	0.000425972	0.00228707	0.00193723	0.00135121	0.00292344	0.00223159	0.00206279	0.00488536	0.000900921	0.00160814	0.00336922	0.00107311	0.000792101	0.00396811	0.00431296	0.00538047	0.00502105	0.00222263	0.00358006	0.00633598	0.00512588	0.0041478	0.00334327	0.0011202	0.00465827	0.00519469	0.00390184	0.00222392	0.00103284	0.000770133	0.000378208	0.00105937
Citric acid	0.0109053	0	0.00759826	0.0226625	0.0157786	0.00183179	0	0.0012108	0.00117996	0.00346552	0	0.00267867	0.00269109	0	0.00300567	0.00161138	0.0019383	0	0.00160095	0.00392476	0.00551676	0	0	0.00542149	0.00298853	0.00211148	0.00388798	0.0182258	0.00628592	0.0103197	0.00476551	0.00923527	0.0057191	0.00575208	0.00765441	0.00506529	0.00252862	0.00281842	0	0	0.00416763	0	0	0	0.00496892	0.00548977	0.00244921	0.00145132	0.00261895
Adenosine	0.00275573	0.00134147	0.00560965	0.0049433	0.00761179	0.00330979	0.00260508	0.00148083	0.00276498	0.00344805	0.00803747	0.00636929	0.00315182	0.0113848	0.00233782	0.00715357	0.00120514	0.00147985	0.0150944	0.00375972	0.00947488	0.00172392	0.00233155	0.00241178	0.00654179	0.00946174	0.00097948	0.0029264	0.00629002	0.00410305	0.00509171	0.0064446	0.00819859	0.0121432	0.0158861	0.00275973	0.0044981	0.00221074	0.00322289	0.00175569	0.00203296	0.00165914	0.00161464	0.00202948	0.00237962	0.00146307	0.00211451	0.00107112	0.0033431
N6-Acetyllysine	0.00492233	0.00349134	0.00586377	0.00944844	0.00830569	0.00742347	0.00351795	0.00637573	0.00196219	0.00201351	0.00325075	0.00398651	0.00450309	0.00466768	0.00640686	0.00666837	0.00249998	0.0027029	0.00431368	0.00407668	0.00310959	0.00554775	0.00446756	0.00387238	0.00344287	0.00345395	0.00190256	0.00287113	0.00524591	0.00660489	0.00352063	0.00470272	0.00668174	0.00477419	0.00417943	0.00593705	0.0045933	0.00398438	0.0049033	0.00258172	0.00580565	0.0102832	0.00281107	0.00535225	0.00327361	0.00338907	0.00432138	0.00297333	0.00359549
N-Acetylneuraminic acid	0.00305203	0	0	0.0037693	0.0043897	0	0.00364239	0	0.00154661	0.00197255	0.0041129	0.00322639	0.0030599	0	0.00875309	0.0573448	0	0.0030599	0.0104469	0.00349213	0.0063422	0.00358834	0.00267579	0	0.00304673	0.00312192	0.00395641	0.00710107	0.00509469	0.0051616	0.00240182	0.00338804	0.00147738	0.00536837	0.00479248	0.00354414	0.00249195	0.00456161	0.00224287	0.00313398	0.00310544	0.00403798	0.00204786	0.00325055	0.00931302	0.00316069	0.00230018	0.0017849	0.00326433
1-Methyluric acid	0.00832343	0.00424696	0.00574678	0.00456547	0.00655278	0.00514202	0.00183868	0.00278015	0.00128162	0.00133198	0.00653716	0.002389	0.0105471	0.00446042	0.000771577	0.00519653	0.0121094	0.0171527	0.013345	0.00778016	0.00432842	0.00518275	0.00396089	0.00132312	0	0	0.00509454	0.0142778	0.0119883	0.00305227	0.00526536	0.00854978	0.00173763	0.00138686	0.0116384	0.0079967	0.00462553	0.00171593	0.00320237	0.00584077	0.00169699	0.00121938	0.0133119	0.00977963	0.00141281	0.00186658	0	0	0
Urocanic acid	0.00327354	0.0012632	0.00214253	0.00181441	0.028864	0.0218418	0.00531949	0.0103406	0.00346441	0.00377836	0.00461967	0.0115807	0.00792858	0.000882963	0.00396898	0.000608145	0.00195158	0.0026427	0.000891677	0.00632508	0.00300041	0.0113041	0.00583896	0.00972163	0.00257063	0.00225603	0.00327019	0.0164067	0.00169849	0.00418971	0.0141052	0.0271764	0.0109325	0.00501786	0.00278999	0.00969697	0.00992501	0.00226827	0.00294556	0.00172729	0.0054653	0.00398942	0.00160399	0.00265863	0	0.0158359	0.00459845	0.00162378	0.00553045
Pyridoxamine	0.00451434	0.00777218	0.00438512	0.00429494	0.00330898	0.00708119	0.0039451	0.00672397	0.00374025	0.00704397	0.00495829	0.00356124	0.00614166	0.00681332	0.00265484	0.00291046	0.00409188	0.00451195	0.00260307	0.00378779	0.00213763	0.0078897	0.00711829	0.00536568	0.00358523	0.0106216	0.00299733	0.00259958	0.00164411	0.00313277	0.0109463	0.0106071	0.00262262	0.00629529	0.00201076	0.0035347	0.00701796	0.00489997	0.00644577	0.00649538	0.00199147	0.00537369	0.00742139	0.00486512	0.00150611	0.00508471	0.0036585	0.00505068	0.00220205
Glucosamine	0	0.0042444	0.00586933	0	0.00485242	0.00447952	0.00464948	0.00575573	0.00239015	0.00283892	0.00359027	0	0	0	0	0.00674814	0	0.000928909	0.00474936	0.00381172	0	0.00721916	0	0.0148212	0.00350377	0.00296088	0.00216713	0.00203668	0.00380664	0.00555118	0.00418987	0.00441679	0	0.00297588	0	0.00268778	0.00290493	0.00335645	0	0.00147165	0	0.00277847	0	0.00182914	0.0142531	0.00281691	0.00214207	0.00201664	0.00500853
Homocitrulline	0.00675387	0.0080097	0.00631324	0.00273476	0.00260536	0.00831608	0.00273315	0.00189823	0.00158664	0.00125283	0.0017256	0.00258667	0.00588505	0.00239022	0.00232542	0.0053928	0.000889465	0.00070716	0.0031592	0.0024465	0.000934189	0.00443729	0.00529181	0.00600892	0.00195924	0.00288725	0.00523329	0.00348725	0.00333806	0.00647044	0.00408737	0.0016215	0.00761055	0.0109177	0.00283284	0.00275425	0.00336193	0.00313194	0.00298558	0.000581905	0.0105031	0.018062	0.0018589	0.0024823	0.00193057	0.00209764	0.00329206	0.0014898	0.00136648
Citramalic acid	0.00220512	0	0	0.00309306	0.00557181	0	0	0	0.00137162	0	0.00201906	0.001788	0	0.00289314	0.00495752	0.0127151	0.0028477	0	0.0125889	0.00429351	0.00857034	0.00219835	0	0.00119743	0.00337879	0	0	0	0.00421099	0.00127545	0.00710167	0.0113671	0.00376883	0.00400709	0.00562301	0.00228171	0	0.00138706	0.00100168	0	0.00397287	0.00376737	0	0.00136217	0.0099193	0.00335202	0	0	0.0013843
SDMA	0	0.000434562	0.0093841	0.00720652	0.00158478	0.000412153	0.000900377	0.00115944	0.000470897	0.000386223	0.00122896	0.00047473	0.0078689	0.00678016	0.0120805	0.00837425	0	0	0.00223545	0.000802294	0.00432288	0.00456896	0.0106432	0.0144213	0	0.00029038	0.00843962	0.0106549	0.00308791	0.0011598	0.000579545	0.000588404	0.000294408	0.00771892	0.00403342	0.000511437	0.00148103	0.00090366	0.000270897	0.00014586	0.00954037	0.00909283	0	0.000458313	0.0077231	0.000605588	0.000282283	0.000190499	0.000543979
Phenol	0.00507703	0.00341172	0.00214333	0.00201822	0.00681251	0.00199247	0.00240361	0.00326679	0.00179771	0.00191861	0.0049917	0.00299065	0.00176816	0.00402183	0.00531942	0.00328296	0.00180686	0.00189135	0.00451314	0.00319019	0.00565028	0.00249265	0.00445792	0.00710228	0.0026233	0.00140722	0.00263075	0.00180947	0.0074592	0.00574799	0.00202939	0.00139727	0.00279648	0.00234156	0.00602514	0.00200039	0.00271804	0.00341468	0.00224151	0.00280435	0.00298299	0.00194546	0.00260515	0.00156019	0.0081238	0.00188587	0.00223145	0.00241439	0.00981368
N2-Phenylacetylglutamine	0.00448307	0	0.00430172	0.00197709	0.00467023	0	0.00249321	0.00357349	0	0.0041332	0.00783103	0.00598997	0.00378067	0	0.00821977	0.0103755	0.00634095	0.00759389	0.00671509	0.0059127	0	0	0.00304271	0.00327969	0.00812517	0.0057543	0.00331172	0	0.0109286	0.00433476	0.00436945	0.00819332	0	0	0	0	0.00590234	0.00795598	0.00318581	0.00612066	0	0.00405755	0.00362907	0.00464257	0.00408638	0.00394257	0.00361226	0	0.00378033
Trigonelline	0.0109211	0.00414453	0.00236886	0.00277097	0.00822787	0.00791963	0.000518517	0.000820968	0.000701615	0.000853368	0.00796343	0.000388761	0.00309726	0.00261738	0.000556118	0.00187274	0.00046716	0.000356628	0.00517799	0.00622026	0.0025801	0.00541304	0.00678772	0.00345952	0.00168194	0.000740427	0.000259591	0.000172623	0.000882778	0.000907919	0.00634345	0.0124754	0.00245031	0.00107851	0.0173708	0.00189404	0.000887912	0.00045183	0.00324361	0.00320278	0.00156744	0.00138656	0.0158077	0.0130345	0.00274508	0.0041232	0	0	0.00193905
2-Hydroxy-4-methylvaleric acid	0.00174447	0.00270762	0	0.00228024	0.00105155	0.00135538	0.00292457	0	0.000556648	0	0.000742583	0	0.00195517	0	0	0	0	0	0.0167674	0	0.0907745	0.00210729	0.00541602	0.0095116	0	0	0.00126598	0.00513276	0	0	0.00100817	0	0	0.0136822	0.00161155	0.00112821	0.00152684	0	0	0	0	0	0	0	0.0302622	0	0	0	0.00147628
Phloretin	0.00511785	0	0	0	0.00556475	0	0	0.00657363	0	0.0046704	0.00737365	0.00504103	0.00329061	0	0.00371676	0	0.00726197	0.00673922	0	0.00633073	0.00634408	0.00392841	0.00284582	0	0.0059394	0.0055435	0	0	0.0085387	0.00651797	0	0.00612657	0	0	0.00694122	0.00562356	0.0052706	0.00905506	0	0.005281	0.0047339	0.00419611	0	0.0065888	0	0.00410679	0.00395729	0	0.0038801
Thymidine	0.00429792	0	0	0	0.0065823	0.00454625	0.0032954	0.00404138	0	0.00545935	0.00464586	0	0.0044221	0	0.0041514	0.00321709	0	0.00332472	0.00348693	0.00633994	0.00271063	0	0	0.00488211	0.0040016	0.00427379	0.00216962	0.00209331	0.0054589	0.00845312	0.00411299	0	0	0	0.0072654	0.00498455	0.00433589	0.0039921	0.00311138	0.00526555	0	0.00481174	0	0.00316908	0.00424053	0.00394264	0	0.00391535	0.00397774
N-Methylalanine	0.010029	0.011717	0.00422471	0.00374387	0	0.00543179	0.0067704	0.00952047	0.00503358	0.0043919	0.0110426	0.00405651	0.0102048	0.00724195	0	0	0	0	0	0	0	0.0116519	0.00594155	0.00546832	0.00313677	0.00393377	0.00721465	0.0113863	0.00539999	0.00827332	0.00624095	0.00416924	0	0.00823021	0	0	0.00538319	0.00375145	0.00476464	0.005459	0	0	0.00693074	0.00680814	0	0.00461733	0	0.00465921	0
ADMA	0.000860065	0	0	0	0.00354163	0.0016706	0.000645804	0.000922674	0	0.000754054	0.00278842	0.00135496	0	0	0.0274853	0	0.000262354	0.000220987	0.00245055	0.00234498	0.0132913	0	0.00186156	0.00426624	0.000650065	0.00097455	0.000624512	0.000319318	0.00840542	0.00480525	0.00180861	0.00313013	0.000956631	0	0.00498881	0.0020567	0.00158682	0.00103346	0	0.000638713	0	0.00259981	0.000436677	0.0013619	0.00912432	0.0023696	0.000567545	0.000604992	0.00141549
6-Hydroxyhexanoic acid	0	0	0	0	0.001752	0.00484668	0.0050264	0	0	0.00486867	0.00503808	0.00704546	0.00244185	0	0	0.000531263	0.00305514	0.00400427	0	0.00288424	0	0.00210729	0.00100051	0.00162744	0.00419353	0.00784835	0	0	0.00276781	0.00213923	0.00330621	0	0.00246283	0	0.00153272	0.00213777	0.00358874	0.00359033	0.00263601	0.00389262	0	0.00424828	0.00350768	0.00300051	0	0.00665281	0.00390707	0.00182758	0.0188798
Paraxanthine	0.00316533	0.00400688	0.0024435	0	0	0.00178286	0	0.00324726	0.00465148	0.00318321	0.00993464	0.0047435	0.00167864	0.00298383	0	0.00178858	0.00421798	0.00505756	0.00682759	0.00513402	0.00465371	0.00309621	0	0	0.00655907	0.00715442	0.00367906	0.00212128	0.00363715	0.00526285	0.00252713	0.00465682	0	0	0.00755503	0.00425885	0.0075744	0.0118304	0.00254743	0.0119774	0	0.00394056	0.0113508	0.0112307	0.00269428	0.00153069	0.00532985	0.00442614	0.00173077
N-Acetylmuramic acid	0.00610723	0.00424696	0.00397725	0.00173391	0.00832948	0.00502951	0.00136069	0.00269008	0.00175661	0.00145399	0.00206428	0.00222751	0.00546807	0.00588656	0.0077231	0.00257891	0.0031265	0.0028348	0.00188075	0.00159546	0.00601503	0.00355304	0.0040468	0.00378082	0.00225424	0.00267593	0	0	0.00477789	0.00436818	0.00207565	0.0022347	0.00500977	0.00389928	0.00495932	0.00268048	0.00123014	0.00251681	0.00205307	0.00281175	0.00417304	0.0106158	0.00187602	0.00261425	0.00426623	0.00257013	0.00196488	0.00129638	0.00131259
Asn	0.00706968	0.00154931	0.00276274	0.0290242	0.00345733	0.00148689	0.0017336	0.00396083	0.0033465	0.00935983	0.00298617	0.00121954	0	0.00255023	0.00222536	0.00224523	0.00297137	0.00204299	0.0104616	0.000911248	0.00472595	0.00231531	0.00121795	0.00928444	0.00168852	0.00474452	0.00123492	0.00144444	0.00629455	0.00308174	0.00142521	0.00232051	0.00141563	0.0022433	0.00266461	0.0010956	0.00183577	0.00127902	0.00279831	0.00402267	0.00210891	0.00279298	0.00247024	0.00186344	0.00188632	0.00717344	0.00183819	0.00127697	0.00240135
N1,N12-Diacetylspermine	0.00333926	0.00317824	0.00347903	0.0121207	0.0107692	0.00412703	0.00359995	0.000350681	0	0.000126534	0.0015423	0.000248016	0.00838383	0.00558961	0.00202434	0.00639979	0	0	0.00696369	0.000608324	0.00338459	0.0176091	0.00302953	0.00495358	0	0	0.000812778	0.00323753	0.00677854	0.00103265	0.00549582	0.00318054	0.000608133	0.00271624	0.000569742	0.000272141	0.000289858	0.000305897	0	0	0	0.00218826	0	0.000286103	0.00906778	0.000813643	0	0	0.00223309
Betaine	0	0	0	0	0	0	0	0	0	0	0	0	0	0	0	0	0	0	0	0	0.0319915	0	0	0	0	0	0	0	0	0	0	0	0.0137321	0	0	0	0	0	0	0	0	0	0	0	0	0	0	0	0
Terephthalic acid	0.00181571	0.00573119	0.0020756	0.0027183	0.00205899	0.00319245	0.00212848	0.00268488	0.00225326	0.00420438	0.00225557	0.0031598	0.0020781	0.00283001	0.00225608	0.0026053	0.00234819	0.00313267	0.00234398	0.0032895	0.00241805	0.0028952	0.0020762	0.00237004	0.00208992	0.00252785	0.00172159	0.00682475	0.00238061	0.00261246	0.00271105	0.00302815	0.00185664	0.00462286	0.00270242	0.00504194	0.00212858	0.0050251	0.00261793	0.00290934	0.00317938	0.00297184	0.00272732	0.00321323	0.00276999	0.00350869	0.00263873	0.00303385	0.00268598
Mevalolactone	0.00505298	0	0	0	0.00901742	0.00834905	0	0	0	0.00754789	0	0.00811453	0	0.00917867	0	0	0	0	0	0	0	0.00639487	0	0.00676089	0	0	0	0	0	0	0.0105846	0.0085597	0	0	0.00756931	0.00739003	0	0.005001	0	0.00614992	0	0	0	0	0.00669963	0.0071073	0	0	0
2-Hydroxybutyric acid	0	0	0.00187824	0.00261669	0	0	0	0.0041659	0	0.00116929	0	0	0	0	0	0	0	0	0.0197358	0	0.0236427	0	0	0	0	0	0	0	0.00372746	0.00232219	0	0	0	0.00423001	0	0	0	0	0	0	0	0	0	0	0.0268934	0	0	0	0.00228379
Suberic acid	0.00253281	0.00315583	0.00207727	0	0.00300645	0.00387629	0.00258315	0.00653206	0.00208826	0	0.00325902	0.00311818	0	0	0	0	0.00646873	0.00636858	0.00219575	0.00275281	0	0.00233214	0	0.00306137	0.00229531	0.00314631	0.00286691	0	0.00627851	0.00419226	0.00529078	0.00338118	0.00265008	0.00326524	0.00138788	0.0034216	0.00212524	0.00436054	0.00284237	0.00250056	0.00278263	0.00286262	0.00408152	0.00309567	0.00146101	0.00230649	0.00723586	0.00513178	0.00372577
Hydroxyindole	0	0	0	0.000812402	0	0.000748157	0.00609258	0.0361413	0.00408815	0.00279552	0.00212292	0.00182208	0.000450138	0	0	0.00511691	0.003012	0.00239962	0.000761837	0.000572006	0	0.00353233	0	0.000719276	0.00413079	0.00381134	0.00421152	0.0030267	0.000654379	0.00133556	0.000615027	0	0	0	0	0.0018041	0.00184494	0.00704616	0	0.000320124	0	0	0.00167357	0.00280957	0.00807791	0.0267908	0.0103052	0.00308986	0.00303681
3-Aminobutyric acid	0	0	0.00424456	0.00191312	0.00852618	0.00474251	0.00362025	0.00759782	0.00798124	0.00729924	0.00326068	0	0.00773846	0.00313473	0	0	0	0	0.00315216	0.00288314	0	0.0117227	0	0.00219813	0	0.0060806	0.00306616	0.00456734	0.00578972	0.0129919	0.0238766	0.00418203	0	0	0	0	0.0015713	0	0	0	0	0.00514693	0	0.00251112	0	0.00296775	0	0.00464665	0
N8-Acetylspermidine	0.00452315	0.00584094	0	0	0.0061324	0.0110818	0.00587002	0.002707	0.000234357	0.000907807	0.00246786	0.00166536	0.00811187	0.00807517	0.00346511	0.00568187	0.000572102	0.00048541	0.00706068	0.00187285	0	0.0136003	0.00682367	0.00433162	0.00150338	0.00262996	0.00564964	0.00893545	0.00541449	0.00273348	0.00298249	0.00346872	0.000557906	0	0	0.00154995	0.00215454	0.00186204	0.0013845	0.00113694	0	0.00299837	0.00110341	0.00194714	0.00226408	0.00160351	0.00066288	0.000450081	0.00207627
Uracil	0.00177624	0	0.00480759	0	0	0.00693517	0.00342034	0	0	0.00246153	0.00364716	0.0028111	0	0.00380959	0.00483326	0	0	0.00254288	0.00137662	0.00388931	0	0.00297671	0	0	0.00292282	0.00208229	0.00229402	0.00185996	0.00301721	0.0049486	0.00294602	0.00379227	0	0	0.00222342	0.00389286	0.00210377	0.00284639	0.00199063	0.00325498	0	0.00135984	0.00175807	0.00164801	0.00537626	0.00454451	0	0.00350016	0.00500689
N-Acetylmethionine	0.00442766	0.00472088	0	0.00206704	0.00323934	0.00333484	0.00201522	0.00368955	0.00246325	0.0048924	0.00250426	0.00203772	0.00138765	0	0.0030075	0.00228338	0.00382847	0.00286527	0.00345946	0.00245891	0.00574427	0.00308847	0.00225339	0.00281825	0.00250414	0.00258011	0.00254457	0	0.00373672	0.00289746	0.00278306	0.00279337	0.00248187	0.00200994	0.00293526	0.00250152	0.00239694	0.00449686	0.00218864	0.00233668	0.00282772	0.00219587	0.00206677	0.00310687	0.00271066	0.00301154	0.0020815	0.00230345	0.00222611
γ-Glu-Glu	0.0069751	0.00340767	0	0	0.00696005	0.00547418	0.000652832	0.00176073	0.00294402	0.00260572	0.00248502	0.00365785	0.00189519	0	0.00302588	0.00237769	0	0.000909858	0.00248809	0.0034015	0	0.00102903	0.00298481	0.00414306	0.00343464	0.0016976	0.00173337	0.000560171	0.00591751	0.0100543	0.00448161	0.00426179	0.00231044	0.00168247	0	0.00593939	0.0023499	0.00400473	0	0.00112543	0.00421923	0.000942954	0.00119145	0.0011842	0.00211576	0.00454526	0	0.000684542	0.00315197
Indole-3-acetic acid	0.00160675	0.00188835	0	0.000636268	0.00895053	0.00220096	0.00549606	0.00325997	0.00203993	0.00195391	0.0167385	0.00349776	0.0016773	0	0.00395502	0.00131408	0.00139398	0.0014961	0.00197154	0.00329498	0.00148543	0.00165387	0.00268295	0.00274879	0.000684658	0.00185364	0	0	0.0031513	0.00336366	0.00546022	0.0036828	0.00220576	0.00342604	0	0.00658059	0.000845097	0	0.00516658	0.00934855	0	0	0.00121074	0.00222799	0.00116807	0.00236374	0.00195516	0.00554757	0.00188627
trans-Glutaconic acid	0	0	0.0137541	0.00604686	0.00527475	0.00442143	0	0	0	0	0	0	0.00227797	0.00440155	0.00661939	0.00391525	0	0	0.002492	0.00173335	0.00276563	0	0.00174231	0.00286722	0	0	0.00420488	0.00312359	0.0028867	0	0.00590091	0.00414065	0.00725587	0	0.00255749	0.00334311	0	0	0.00356883	0	0.00622265	0	0	0	0	0.00282212	0.00170412	0	0
Pyridoxine	0	0	0	0	0	0.000854924	0.00223025	0.00443681	0	0.00195245	0.0032074	0	0	0	0	0	0	0.00492802	0.00354559	0.00336353	0	0	0	0	0.00310468	0	0.00185197	0.00302192	0.00486072	0.00376126	0.0171301	0	0	0	0	0.00365826	0.00217923	0.00326103	0.00224437	0.00286116	0	0.0033473	0	0.00185109	0.00116768	0	0	0.00309335	0.00235969
Pimelic acid	0	0	0	0	0.00123328	0	0	0	0	0	0.00577023	0.0154377	0	0	0	0	0.0185582	0.0229526	0	0	0	0	0	0	0	0.0185085	0	0	0.00621738	0.00384745	0	0	0	0	0	0	0	0	0	0.00199419	0	0	0	0	0	0	0.0288592	0.0172482	0.00940951
11-Aminoundecanoic acid	0.00270844	0.00205	0.00227594	0.00209705	0.00265562	0.00327368	0.00226929	0.00178432	0.00124529	0.00263367	0.00360381	0.00267796	0.00362924	0.00293492	0.0022413	0.00270628	0.00340383	0.00315936	0.00392573	0.00326283	0.00292817	0.00237163	0.00278576	0.00282236	0.00117012	0.00182087	0.00281652	0.00258116	0.00292839	0.00234552	0.00514592	0.00299469	0.00206549	0.00322434	0.00228293	0.00270342	0.00367013	0.00349396	0.00216646	0.00284427	0.00295346	0.00414518	0.00301769	0.00140993	0.00256071	0.0033103	0.00171083	0.0018715	0.00243157
2-Methylserine	0	0	0.00140718	0.00344135	0.0124537	0.00125844	0.00150948	0.00197309	0	0	0.00201546	0.00171329	0.00307765	0.00796988	0.00720651	0.00295364	0.000931781	0	0.00234652	0.00123563	0.00664686	0.0214664	0.00209305	0.00318884	0.00163339	0.00142625	0	0	0.00175377	0.001568	0.00240393	0.00144844	0.00157945	0.000813274	0.00181952	0.00176579	0.00206075	0.00226196	0.00162538	0	0.00078126	0	0.000891106	0.000904962	0.00176095	0.00202185	0	0	0.00179121
Gluconic acid	0	0	0.00176953	0.00715052	0.00161261	0	0	0	0	0.00289782	0.00187646	0	0	0	0.0120117	0.00575946	0	0	0	0.00121759	0.00901221	0	0	0.00216165	0	0	0	0	0	0	0	0	0.00129172	0	0	0	0	0	0	0	0	0.000984636	0	0	0.00398626	0.00193136	0	0	0.00179117
Orotic acid	0.00454005	0	0	0	0	0	0	0	0	0	0	0	0	0	0.0150448	0.00682022	0	0	0.0218574	0	0.0249138	0	0	0.00446554	0	0	0	0.0112875	0	0	0	0	0.00538903	0	0	0	0	0	0	0	0	0	0	0	0.016175	0	0	0	0
N-Acetylhistidine	0.00149249	0.00053308	0.00284533	0.000921764	0.00364701	0.00344482	0.00184917	0.00295272	0.00213833	0.00222906	0.00174908	0.0022329	0.00250731	0.00400277	0.0141925	0.00399136	0.00178486	0.00205442	0.0028956	0.00223355	0.00417594	0.00488406	0.00284889	0.00298811	0.00156427	0.0017762	0.000799508	0.00156725	0.0032302	0.00354825	0.00162627	0.00241532	0.00242481	0.00180071	0.00808033	0.00199648	0.00272368	0.00211883	0.00318214	0.00149545	0.00116029	0.00144459	0.00106933	0.00162262	0.00142007	0.00113613	0.00286975	0.00148701	0.00223963
Sulfotyrosine	0	0	0	0	0	0	0	0	0	0	0	0	0	0.00119774	0.00749401	0.00265456	0	0	0	0	0.0200438	0	0	0	0	0	0	0	0	0	0	0.0028345	0	0	0.000716856	0	0	0	0	0	0	0	0	0	0	0	0	0	0
3-Amino-2-piperidone	0.00213373	0.00122136	0.00150485	0.000828025	0.0186363	0.0123081	0.00119556	0.00107401	0.000949801	0.000718742	0.00221773	0.0013793	0.00274261	0.00241592	0.0010715	0.00115628	0.00104519	0.00114685	0.00152133	0.00119354	0.000824188	0.00150015	0.00217635	0.00421833	0.00108618	0.000838047	0.00109725	0.000806483	0.00162779	0.00168139	0.0013641	0.00150035	0.00140636	0.000887572	0.003351	0.00147175	0.000959142	0.00130076	0.00102212	0.00173497	0.00107801	0.000631436	0.00250078	0.00426409	0.00258611	0.00388988	0.00131161	0.000595223	0.000908265
Uric acid	0.00294755	0.00293907	0.00257902	0.00117426	0.00442145	0.00387278	0.00221341	0.00323398	0.00212326	0.00149466	0.00211993	0.00267201	0.00494939	0.00259046	0.0024925	0.0016149	0.00233658	0.00442229	0.000915358	0.00206826	0.00327358	0.00556927	0.00146766	0.00169029	0.00147886	0.00121427	0.00149108	0.00590494	0.00469453	0.00100276	0.00306687	0.00393985	0.00399258	0.00191675	0.0031131	0.00314927	0.00228693	0	0.00301258	0.00452789	0.00338136	0.00161552	0.00425179	0.00227277	0	0.00252945	0.00250266	0.00217381	0.00117229
Threonic acid	0.00621804	0.00886865	0	0.00173058	0.0024595	0.00175444	0.00175208	0.0021635	0.00240159	0.00225386	0.00194428	0.00195282	0.00328556	0	0.00438937	0.00291491	0.00253572	0.00418705	0.0013193	0.00152792	0.00221122	0.00250868	0.001618	0.00108661	0.00115022	0.00132751	0.00429317	0	0.00240655	0.00154989	0.00197398	0.00174115	0.00146627	0.0066328	0.00135488	0.002165	0.00224359	0.00238049	0.0028017	0.00290565	0.00259869	0.00356523	0.00564855	0.00336251	0.00261981	0.00189219	0.00284931	0.00177857	0.0011832
Imidazolelactic acid	0.000384745	0	0.00215047	0.000518403	0.000688223	0.000324227	0.000371708	0.00022538	0	0.000397258	0.000543597	0.000983695	0.000673503	0.00432859	0.0341844	0.0263808	0	0.000612668	0.000546739	0.000444068	0.00777643	0.0352038	0.000377047	0.000661491	0.000491251	0.000459974	0.00011777	0.000221066	0.000663443	0.000416298	0.000341025	0.000796828	0.00108722	0.00962828	0.00327324	0.000812512	0.000483803	0.000503748	0.000436008	0.000353903	0.00235995	0	0	0	0	0.000215485	0.00128405	0.000399142	0.000654245
Glycolic acid	0	0	0	0.013823	0.0161491	0	0	0	0	0	0	0	0	0	0	0	0	0	0	0	0	0.0179361	0	0	0	0	0	0	0	0	0	0.0156943	0.0119317	0.0250384	0.015681	0	0	0	0	0	0	0	0	0	0	0	0	0	0
5'-Deoxy-5'-methylthioadenosine	0.00115023	0.00134147	0.00169068	0.00358551	0.00169908	0.00295965	0.00524296	0.00158824	0.00091341	0.0013595	0.00202901	0.00353004	0.00233168	0.00757193	0.00328092	0.00332467	0.000407919	0.000566947	0.00251312	0.00264295	0.00171569	0.00228258	0.00303303	0.00244523	0.00128449	0.00148913	0.00039229	0.000571088	0.00302175	0.00475908	0.000916627	0.0010504	0.00160108	0.000433001	0.00272492	0.0025478	0.00211082	0.00237491	0.00139237	0.000472126	0.00115888	0.00215696	0.000670282	0.0015101	0.00307449	0.00151434	0.000947397	0.00107182	0.00188187
2-Phenylethylamine	0.00155501	0.00290428	0	0.00241519	0	0	0	0	0	0	0	0	0.00150046	0.00385519	0.048229	0.00960445	0	0	0.000811896	0	0.030889	0.0044411	0.00513923	0.00719884	0	0	0	0	0.00149365	0	0.00338462	0.00112489	0	0	0.00100855	0	0	0	0	0	0	0	0	0	0.00610309	0	0	0	0.000891113
Picolinic acid	0.000802353	0	0	0	0	0.000802326	0	0.00104879	0	0	0.0125569	0.0156455	0.0009753	0	0.000318794	0	0.00106888	0.00154234	0	0.0178362	0	0	0	0	0.00312854	0	0.00054904	0.0617485	0.00199395	0.00111283	0	0.0116507	0	0	0	0.0234455	0	0	0.000472461	0.00063641	0.00431416	0.00441623	0	0.000537214	0	0	0	0.00047241	0
AMP	0.00083266	0	0.00115404	0.00295315	0.00279825	0.0016015	0.00220009	0.00108954	0.00152328	0.00181325	0.00214253	0.00206935	0.00194675	0.00292471	0	0.00238541	0.000496191	0.000675276	0.00530685	0.00228549	0.00273582	0	0.00102199	0	0.00146346	0.000991279	0.00155411	0	0.0105803	0.00839155	0.00184055	0.00106936	0.00286272	0	0.00340461	0.00197632	0.00384544	0.00269573	0.00275049	0	0.00149501	0.000772711	0.00162063	0.00198914	0.00188003	0.000789419	0.00179317	0.00066242	0.00270157
3-Methoxytyramine	0	0	0	0	0	0.00112734	0.00113621	0.00105937	0.000834078	0.000731984	0.0140938	0.00176426	0	0.0013431	0	0	0.00343599	0.0031746	0.00208371	0.00278987	0.00134628	0	0	0	0.00373252	0.00275406	0.00121336	0.000984564	0.0040006	0.00240627	0.00172681	0	0	0	0	0	0.000715125	0.0039479	0	0.00260322	0.000565376	0.00150873	0	0.00184492	0.0121341	0.00342176	0	0.000495438	0.000907448
Homocarnosine	0.00348034	0.00460474	0.00151835	0.00139685	0.0176044	0.00057937	0.00144154	0.000449132	0	0.00030015	0.00142943	0	0.00137343	0.00178997	0.00214477	0.0369014	0	0	0.000734461	0.00120509	0.0014727	0.0011196	0.000495422	0.000849293	0	0.000440947	0	0	0.0181368	0.00345592	0.000272031	0	0.00130899	0	0.00178064	0.000448094	0.000746156	0.000796315	0	0.000221093	0	0.000723059	0	0.00032521	0.0139958	0.000798782	0.000809608	0.00062174	0.000742458
N-Acetylglutamine	0.00186636	0	0	0	0.00214545	0.0021324	0.00192529	0.00304518	0	0	0.00197906	0	0.00204779	0.00260531	0.00213879	0.00310666	0.00233824	0	0.00244404	0.00229644	0	0.00239718	0.00277065	0.00184245	0	0.00313934	0	0	0	0.00326338	0	0.00371707	0	0.00248502	0.00237974	0.00227588	0	0	0.00358196	0.00377477	0.00275378	0.00215185	0.00225911	0.00255453	0.00200982	0.00279611	0.00224673	0.00177541	0.00155422
Vanillic acid	0.00229694	0.00264884	0	0.00103602	0.00290059	0.00305005	0.00156221	0.00274378	0.00154328	0.00108965	0.00156864	0.00198112	0.00275845	0.00281329	0.00347301	0.00128594	0.00153836	0.00286696	0.000995035	0.00214858	0.00496583	0.00432051	0.00124035	0.00162744	0.00151823	0.00100173	0.000979649	0.00355432	0.00571532	0.00103443	0.00218366	0.0028088	0.00309441	0.00157689	0.00393996	0.00268437	0.0020369	0.00111782	0.00189491	0.00243059	0.00251032	0.000821617	0.00251292	0.00184546	0.00132381	0.0016406	0.00201509	0.00125686	0.00130947
N-(1-Deoxy-1-fructosyl)valine	0	0	0	0.00632381	0	0.00132596	0.000750444	0	0	0.000819528	0.000967097	0	0	0	0	0	0	0.000548658	0.0144999	0.00363426	0	0	0	0	0	0.000843011	0.000831853	0.00138712	0.00326465	0.000956514	0	0	0	0	0	0	0.000465466	0.000502345	0	0	0	0	0	0.00166516	0.0107574	0	0	0	0.00619858
N6-Methyllysine	0.000619599	0.000827287	0.00287233	0.00217729	0.00177771	0.00164469	0.00273471	0.00196089	0.000588076	0.000590001	0.00337536	0.00132757	0.00691576	0.00497527	0.00384678	0.00325734	0	0.00036882	0.00119907	0.000705722	0.00110658	0.00480871	0.00248062	0.00260567	0.000811346	0.00110774	0.000441222	0.000763498	0.00260483	0.00233581	0.000886072	0.00105115	0.00139786	0.0012295	0.00391678	0.00115191	0.00119117	0.000564086	0.000924909	0.00054045	0.00207375	0.00115598	0.000775369	0.00125007	0.00479693	0.00324937	0.00037166	0.000514976	0.000891113
Hercynine	0	0	0.00076553	0	0.000931411	0.000595071	0	0	0	0.000850426	0.00209493	0	0.000853388	0.00186541	0.00439492	0.00131289	0	0.00113161	0.001404	0.00310848	0.000964563	0	0.00031216	0	0.00102282	0.0011003	0.00170517	0.00277834	0.00148187	0.00114846	0.00142521	0.000981175	0.0011529	0.00186382	0.00212582	0.00117849	0.00189572	0.00161859	0.00073764	0.0012045	0	0.000626091	0.000403305	0	0.000502309	0.00101278	0.000560097	0	0.000463117
2,6-Diaminopimelic acid	0.000520207	0.000516886	0.00122215	0.000633446	0.000915199	0.00467186	0	0.00200482	0.000759841	0.00119324	0.00322817	0.00177795	0.00260961	0.00288269	0.00786269	0.00189908	0.00168161	0.00141051	0.0029355	0.000712325	0.00680119	0.00203978	0.00110659	0.00266725	0.000700259	0.00100681	0	0.000732112	0.00209184	0.00283148	0.00154545	0.000853261	0.00165285	0.00119914	0.000947453	0.000724926	0.00117072	0.00348695	0.00100139	0.00104405	0.00119263	0.00178207	0.00202292	0.00167682	0.00192729	0.0013583	0.00283325	0.00162518	0.00288734
Carnosine	0.000836018	0	0.000597177	0.00136276	0.00776176	0.00325091	0.000346719	0.000179816	0	0	0.00152334	0	0.000705899	0.00120133	0.0049165	0.0181368	0	0.000146309	0.000693788	0.000342543	0.00271063	0.00154354	0.00148451	0.00197763	0	0	0	0	0.00493322	0.00207258	0.00025429	0.000869814	0.000940404	0.00104815	0.000687975	0.000602932	0.000582538	0.00088612	0	0.000286346	0	0.000397797	0	0	0.00163558	0.00174172	0	0.000113044	0.000424728
N-Ethylmaleimide_+H2O	0.00263253	0	0	0.00115927	0.00323228	0.00136417	0.00161718	0.0028633	0.00154328	0.00174547	0.00434246	0.0029184	0.00230545	0	0	0	0.00211752	0.00271803	0.00175845	0.00208834	0	0	0.00180951	0	0.00240315	0.00193029	0.00163335	0.0033537	0.00279745	0.00203719	0	0.00281736	0.00183125	0.00206476	0.00268042	0.00277579	0.00184521	0.00297519	0.00151382	0.0037269	0.00193143	0.00243877	0.00253184	0.00798829	0	0.00164814	0.00433471	0.00740678	0.00159943
Cytidine	0	0	0.000957707	0.00109788	0.00201927	0.000325798	0.00122679	0.00055572	0	0.00142939	0.00591094	0	0	0.00496532	0	0.00156464	0	0.00521835	0.00691206	0.00328842	0.0017592	0.000477218	0.00188611	0	0.00541775	0.00287236	0.00195481	0.00149425	0.00722083	0.00482226	0.00205009	0	0.000567179	0.00110727	0	0.00370831	0.00228008	0.00364551	0.000927768	0.00199828	0.000481695	0.00072535	0.000807321	0.00207064	0.000724373	0	0.000827483	0.000600806	0.00206483
O-Acetylcarnitine	0	0	0	0	0.00366404	0	0	0	0	0	0	0	0	0	0.00211024	0	0	0	0.00385846	0	0.00941741	0	0.00123636	0	0	0	0	0	0	0	0	0	0	0	0	0	0	0	0	0	0	0	0	0	0.00115293	0	0	0	0
N-Methylglutamic acid	0.00172734	0.00183002	0.00288821	0.00134785	0.00138942	0.00153321	0.00173594	0.0064937	0.00135956	0.00133449	0.00170574	0.00153374	0	0	0	0.000840133	0.00113659	0.000928147	0.00143216	0.00257196	0	0.00119799	0.00120918	0.0016773	0.00237479	0.00308332	0	0.00201484	0.00360181	0.00138172	0	0.00263352	0.00207244	0.00150991	0.00139023	0.00198866	0.00145423	0.00187678	0.0012101	0.000876696	0.00174957	0.0012247	0.00143216	0.0027835	0.00116113	0.00132189	0.00595475	0.00200966	0.0018688
3,4-Dihydroxyphenylacetic acid	0	0	0	0.00244513	0.00559122	0.00172983	0	0.00272645	0	0	0	0.000522749	0	0	0.00784772	0.00742713	0	0.00146056	0.00484176	0.000764872	0.00466499	0	0	0.00108661	0.00127517	0.00145121	0	0	0	0	0	0	0	0	0.00380245	0.00126049	0.00151517	0.00126948	0.00074712	0.00145835	0.000874644	0.000880303	0.00493913	0.00616522	0.00361545	0.000926512	0.00248809	0.000918535	0
Guanidoacetic acid	0	0	0.000485206	0.00271203	0.00046449	0	0	0	0	9.12221e-05	0.000700716	0	0.000536245	0.0101553	0.0102687	0.00513667	0	0	0.00210013	0.000388766	0.00705814	0.000468085	0.000322682	0	0.000700259	0	0.000254615	0.000371856	0.00493775	0.00232852	0.0039277	0.000825421	0	0	0.00665519	0	0.000260238	0.000257487	0	0	0.000405046	0	0	0	0.00232144	0	0.000678521	0	0.00108224
Phenylpyruvic acid	0.00160517	0.00166058	0.00145676	0.00214532	0.00117682	0.00154173	0	0.00128008	0.000728309	0.00124386	0.00106605	0.00166314	0	0.00175854	0	0.00203885	0	0.00150287	0.00145271	0.00190397	0.000964586	0.00496533	0	0.00234358	0.0014994	0.00154702	0	0.00200995	0.00240284	0.00171877	0	0.00269912	0.00133774	0.00188752	0.00205707	0.0036239	0.00100845	0.00194426	0.00144905	0.00153201	0.00160502	0.00154379	0.00129745	0.00229516	0.00199498	0.00347103	0.00147082	0.00132326	0.0012175
N-Acetyltyrosine	0	0	0.0012778	0	0.00284413	0.00184761	0.000997619	0.00182745	0.00121329	0	0.0022434	0.00155326	0	0	0	0	0.00402263	0.00373686	0.00292025	0.00228184	0	0	0.00105063	0.00129997	0	0.00254527	0	0	0.00402573	0.00325107	0	0.00220042	0	0	0.00266758	0	0.00151517	0.0031524	0.00082846	0.00197945	0	0.00162204	0.00205101	0.00189398	0.00146843	0.00136039	0.00267275	0.00324254	0.00269689
allo-Threonine	0	0	0.00187333	0.00169298	0.00702733	0.0014288	0	0	0.00101458	0	0.00245522	0.00144321	0.00271447	0.00638967	0	0.00159464	0	0	0.00328747	0.00156167	0.00661238	0.00408718	0	0	0	0.00123184	0	0	0.00225589	0.0035272	0.0014942	0.00137846	0.00123327	0.00146517	0.0056633	0.00117693	0.00107269	0.00104749	0.00115363	0	0	0	0.000598568	0.00119106	0.00142662	0	0	0	0.00157068
Glucose 6-phosphate	0	0	0	0.00432729	0	0	0	0	0	0	0	0.000624302	0	0.00139272	0.00367461	0.0016536	0	0	0.00487882	0.000759396	0.00288624	0	0	0	0	0	0.00146407	0	0.0102542	0.00496632	0	0	0	0	0.00162072	0.00105235	0	0.00206184	0	0	0.00189717	0	0	0	0.0138092	0	0	0	0
Ferulic acid	0.00340662	0.00174875	0	0	0.00328521	0	0	0.00127315	0	0	0.00193385	0	0.00116199	0	0.00445902	0.00307675	0	0	0.00502335	0.0046659	0.00801942	0.00245479	0.00229277	0.00171014	0.00119302	0	0.00225283	0.00662792	0	0.00196507	0.00283813	0.00455508	0	0	0.00475032	0.00150364	0	0.00163073	0	0.00124291	0	0.00125525	0	0.00175216	0	0	0	0	0
Methoxamine	0	0	0	0	0	0.00228137	0.00506413	0.0139353	0	0	0.0043253	0	0	0	0	0	0.00190503	0.00232189	0.00257804	0.00258187	0	0	0	0	0.00236821	0.00231145	0.00281818	0.000984564	0.00457612	0.0030704	0.00175933	0	0	0	0	0.00203558	0.00241408	0.00280219	0	0.00193533	0	0.0066274	0	0.00416735	0.00399143	0.0011978	0	0.000750135	0.000868243
Prostaglandin E2	0	0	0	0	0.00386568	0	0	0.00219467	0	0	0.0028486	0.00283017	0.00271804	0	0	0	0.00225028	0.00278403	0.00223095	0	0	0.00373701	0	0.00439607	0	0	0	0.0035089	0.00333841	0.00222543	0.00551952	0	0.0017043	0.00232422	0.00393996	0.00407129	0.00238361	0.00334325	0	0	0	0.00237845	0	0	0.00146472	0.00264546	0	0	0.0027234
3-Methylxanthine	0	0	0	0	0	0.00286545	0.00131113	0.00441077	0	0	0.00623511	0	0	0	0	0	0	0.0109145	0.00515609	0.00391407	0	0	0	0	0	0	0	0	0.00535105	0.00319837	0	0	0	0	0.00645601	0.00556403	0.00467441	0.00186134	0	0.00496692	0	0	0	0.00764861	0.00184781	0.00289642	0.00120883	0	0
N-Acetylphenylalanine	0.00140571	0	0	0	0.00373336	0	0.000929334	0.00229168	0.00109996	0.00162007	0.00174776	0.0013152	0.0014247	0	0.000806398	0.00116104	0.00144377	0.00179058	0.00218648	0.00128513	0.00300658	0	0.00105063	0.00145213	0.00143436	0.00140068	0	0	0.0027252	0.00255441	0.00158639	0.00229296	0.00106321	0	0.00257408	0.0011749	0.00210191	0.00272811	0.000826954	0.00165169	0	0.00150956	0.000994763	0.0018324	0.00131083	0.00116454	0.00136067	0.00108454	0.00139054
Guanosine	0.00127046	0	0.00151915	0.000646939	0.00237919	0.000489874	0.00226305	0.00129532	0.00120963	0.000703293	0.00195857	0.00182208	0.00345362	0.00167224	0.0021244	0.00194811	0	0.000320051	0.0025929	0.00109119	0.00146285	0.000532018	0.000866331	0.000970947	0.000922433	0.000863693	0	0.00126022	0.00406767	0.00225076	0.000480983	0.00157936	0.00147667	0.00264754	0.00184412	0.00137947	0.00139992	0.00078509	0.00101926	0	0.000606865	0.000942954	0.000784599	0.000323838	0.00350305	0.0018019	0.000775346	0.00048846	0.00250181
2-Isopropylmalic acid	0	0	0	0	0	0	0	0	0	0	0	0	0	0	0	0	0	0	0.00858657	0	0	0	0	0	0	0	0	0	0	0	0.00942301	0.0293561	0	0.00377138	0	0	0	0	0	0	0	0	0	0	0	0	0	0	0
γ-Glu-Met	0.00051139	0.0015736	0.00101568	0.0025068	0.000525287	0.00135893	0.000557562	0	0	0.000386223	0	0.000739483	0	0.00327816	0	0.00321417	0	0.000701063	0.00115214	0.00235076	0.00560021	0.00174143	0.00504716	0	0	0.00112015	0.000560651	0	0.000871902	0.00146433	0.000673178	0.000461242	0	0.000687848	0.000883179	0	0.000263059	0.000962594	0.00383902	0.000723159	0	0	0.000237155	0.000583183	0.00029991	0.000497103	0	0	0
1-Methylhistamine	0.00148608	0	0.00174071	0.00435317	0.000349381	0	0	0.000353122	0	0	0.011309	0.00100043	0	0	0.000561431	0.000635222	0	0	0.000242474	0	0	0.000343262	0	0	0	0	0	0	0.000234743	0	0	0	0	0	0	0	0	0.000234334	0	0	0	0	0	0	0.0134263	0.00497326	0	0	0
3-Dehydroshikimic acid	0.00197242	0	0	0.00123423	0.00268886	0.00174038	0	0.00146196	0	0	0.00210949	0.00190287	0	0	0	0.00284806	0.00116995	0.00132178	0	0.00218326	0.0254741	0.00154052	0.00102199	0.00153151	0.00173561	0.00160626	0.00171439	0	0.00282894	0.00181905	0.00190409	0.00201877	0.00102512	0	0.0022184	0.00210859	0.00157351	0.00210274	0	0	0.00124614	0.0018682	0	0.00188838	0.00282561	0.00139956	0	0	0
4-Oxovaleric acid	0.00299663	0	0.00147014	0	0.00376159	0.00138703	0.00225006	0	0	0	0.00298598	0	0.00255805	0.0030287	0.00116928	0.00152166	0	0	0	0.00226176	0.00123347	0.00353074	0.00184889	0.00237335	0	0	0	0	0.00180445	0.0018384	0.00322572	0.00378562	0.00233429	0	0.0030196	0.00209108	0.00240528	0.0018761	0.00176989	0.00203654	0.00177995	0	0	0.00148159	0	0.0022387	0.00187416	0	0
NMN	0.00124962	0	0.000693265	0.00173062	0.00228516	0	0.00307987	0.000446691	0	0.000464203	0.00349726	0.00240256	0	0.00194086	0	0.00126679	0	0	0.00436296	0.00328099	0.00511998	0	0	0	0	0	0	0	0.0133767	0.00220136	0	0	0	0.0013014	0.0109655	0.00225924	0.00146692	0.00100609	0	0	0.00266655	0.000672666	0	0.000362259	0.00151922	0	0	0	0.000824953
Caffeine	0.000613187	0.00357096	0.000649589	0	0.00162855	0.000870625	0	0	0.00200077	0.00117706	0.0032065	0.0020701	0.00117565	0.000692276	0	0	0.000709203	0.0015873	0.002729	0.00108706	0.00193159	0.000490918	0	0	0.00396622	0.00252324	0.00124322	0.00199915	0	0.00112417	0.00336195	0.00575537	0	0	0.0100657	0.00220606	0.00140839	0.00330594	0.00263821	0.0030953	0	0	0.00304538	0.00369052	0.00224851	0	0.00106359	0.000974129	0.000643627
Phthalic acid	0.00166532	0.00163119	0.000908178	0.0011676	0.00152969	0	0	0	0.000783307	0.000960855	0.00189559	0.00166647	0.00171267	0	0.00116928	0	0.00129773	0.00144363	0.00169916	0.00198976	0.00159448	0	0	0	0.00164831	0.00146514	0	0	0.00343104	0.00230284	0.00178124	0.00183883	0.00173922	0.00175596	0.00342844	0.00186933	0.00137849	0.00276048	0	0.000891215	0.00108744	0.00100257	0.00101999	0.00104122	0.00231574	0.001847	0.00191304	0.000750954	0.000824657
γ-Glu-Gly	0.00135382	0	0.00123406	0.000974314	0.00140482	0.000540902	0.000470882	0.000534565	0.000419222	0.000281023	0.00256448	0.00131235	0.00102816	0.00170457	0.0115819	0.00101138	0	0.000335291	0.00246697	0.0016797	0.0117948	0.000578446	0.000523481	0.000681259	0.00132728	0.00109947	0.000524988	0	0.00254954	0.002352	0	0.000901417	0.000875495	0.000503304	0.00307724	0.00102835	0.00106422	0.00116115	0.000932771	0.00031168	0.000386762	0.000416122	0	0.000781465	0.00074404	0.000429485	0.000537752	0.000385185	0.000710603
Argininosuccinic acid	0.00132096	0.000666688	0.00106412	0.000829446	0.00145751	0.00043492	0.000283467	0.000311626	0.00105606	0.00132566	0.000495739	0.000534071	0.000693964	0.000596933	0.000780159	0.000736946	0	0.000321575	0.00375287	0.0017705	0.00259734	0.000908008	0	0.000862219	0.00151161	0.000463284	0.00192579	0.00145604	0.00176012	0.00101321	0.000987591	0.00219109	0.00140095	0.000525672	0.00149894	0.00128563	0.00236612	0.00197079	0.000486757	0.000234911	0.00469037	0.000922339	0.00127808	0.000641501	0.00234684	0.0013479	0	0	0.000548063
γ-Glu-Ile-2	0.000848041	0.000560072	0.00133015	0.0014984	0.00137807	0.00118151	0.00100658	0.00196577	0.000738734	0.000762882	0.00146645	0.00120661	0.00091818	0.00110184	0.00177196	0.0012924	0.00123814	0.00140213	0.000505284	0.000926105	0.00231167	0.00114928	0.000793552	0.000939013	0.00115777	0.000726363	0.000839317	0.00037322	0.00116374	0.00296592	0.0016312	0.00128742	0.00171622	0.00235754	0.00202742	0.00193314	0.00260308	0.00186906	0.000841996	0.000943484	0.000923307	0.00180421	0.00117228	0.00104493	0.000846468	0.0009734	0.00141737	0.000826195	0.00128807
4-Hydroxyphenethyl alcohol_-H2O	0.00622405	0	0	0.0039981	0.00943246	0.00281442	0	0	0	0	0.00425577	0	0.00653042	0.00581429	0.00282575	0	0	0	0.00268207	0	0	0	0.00331801	0.00325651	0	0	0	0	0.00285498	0.00157043	0	0	0	0	0.00728761	0	0.00282735	0.00239807	0.00230941	0	0	0	0	0	0.00299091	0	0	0	0
Cysteic acid	0.00104637	0.00246147	0.000846295	0	0.00132326	0.000548482	0	0.000509261	0	0	0	0.000779129	0.000311547	0	0.00260063	0	0.000839707	0.000714201	0.00093574	0.0010533	0	0.000611375	0.00131015	0.00208557	0.00065556	0	0.00368089	0.0172038	0.000868876	0.000501382	0.00339728	0.00749926	0.00121713	0	0.00126871	0.00126827	0.000891769	0.00194767	0.000594985	0	0.00508376	0.00556384	0	0	0.000793544	0.000906928	0	0	0.000531584
γ-Glu-Lys_divalent	0.000843232	0.000753061	0.00154933	0.000671084	0.00246836	0.00392449	0.000534916	0.00117572	0.00121618	0.0011469	0.000800045	0.00111607	0.00133251	0.000834877	0.00151515	0.000605218	0.000544173	0.000576853	0.00116309	0.0015204	0.000560678	0.00143318	0.00172302	0.00140282	0.000701905	0.000717262	0.000674274	0.000270875	0.00288942	0.00241194	0.00264245	0.00145446	0.000608133	0.00167209	0.000891114	0.000992375	0.000575485	0.000947861	0.00245237	0.00092813	0.000483101	0.00521106	0.000598568	0.00111216	0.000653083	0.00119186	0.000659156	0.000614762	0.00131666
Indole-3-ethanol	0	0	0	0	0	0.00191161	0.000822287	0.00221556	0	0.00657535	0	0	0	0	0.0013044	0	0	0.00196603	0	0.0020305	0	0	0	0	0.00494296	0.00354164	0	0.0020012	0	0.00215681	0.00346741	0	0	0	0	0.00164614	0	0.00202622	0	0.00402267	0	0.0020012	0	0.0021022	0.00178635	0.00271437	0	0.00162518	0.00161152
Riboflavin	0	0	0	0	0	0.00370546	0.00102844	0.00157684	0	0.00105494	0.00273514	0	0	0	0.0030923	0	0	0	0.00254206	0.00222942	0	0.00184342	0	0	0.00221269	0.0015247	0.00298406	0.00341766	0.00239184	0.00214224	0.00234479	0	0	0	0	0.00214819	0.00170812	0.00227809	0	0.00209194	0	0.0019195	0	0.00192107	0.00148972	0.0015879	0	0.00084992	0.00159763
Tridecanoic acid	0.000748761	0.002219	0	0	0.00125798	0.00363721	0.00126243	0	0.00273324	0.00133198	0	0.00266036	0.0014668	0	0	0	0.000804858	0.00382656	0	0.00157538	0	0.00150707	0.0026919	0.000917916	0.00130256	0.00108884	0	0.00517818	0	0.000747675	0.00534373	0.0034086	0.00158688	0.00139965	0.0011037	0.0030773	0.000781756	0	0.000698919	0	0	0	0.00112561	0	0	0.0039034	0.00162795	0	0.00190653
6-Hydroxynicotinic acid	0.00398759	0.0111281	0	0.00124755	0.000725147	0.000857882	0	0.000760428	0	0	0	0.000675911	0.00164194	0.00236948	0.000725759	0	0	0	0.00140824	0	0.00125227	0.007225	0.00189901	0.00233697	0	0	0	0	0.000989296	0	0.0011649	0	0.00130441	0.00131012	0.00223857	0	0	0	0.000710969	0	0.00176011	0.00693647	0	0.00137523	0.000995638	0.00201874	0	0	0.000706181
3,4-Dihydroxyphenylglycol	0	0	0	0	0.000984506	0	0	0.00243198	0.00190827	0.0029656	0	0.00257046	0	0	0	0	0.00203123	0.00259786	0	0	0	0	0.00288341	0	0.00317681	0.00269684	0.00237349	0.00606771	0	0.00256672	0	0	0	0.00189665	0.00194706	0	0.00233193	0.0020857	0.00228655	0.00257421	0.00324791	0.00313649	0.00264377	0.00323562	0	0	0	0.00255799	0
Agmatine	0	0	0.000686912	0.00196922	0.00150777	0.0001523	0.00143451	0.000385668	0	0	0.00168316	0.00063982	0.0037162	0.00367694	0.00520608	0.00278166	0	0.000113542	0.00185297	0.000674357	0.00824598	0	0.00108204	0.00119829	0.000316804	0.00173152	0.00023554	0.000246994	0.00292386	0.000443836	0.000246405	0	0.000438907	0.00227925	0.00084271	0.000226784	0.00118835	0.000120675	0.000795536	0.000214952	0	0.000594787	0	0.000850075	0.00110049	0.0011183	0	0.00032657	0.00177324
Guanidinosuccinic acid	0.00252409	0.00289213	0	0	0.000590948	0	0.000891787	0.00104879	0.00143016	0.00288747	0.000369321	0	0	0	0.00143634	0.000717918	0	0	0.000714124	0.000267431	0.000891502	0.00046504	0.0020001	0.00428829	0.000171156	0	0.00128386	0.00225638	0.000451359	0.000359604	0.00165387	0.00186152	0.000379407	0	0.001737	0.00203402	0.00245639	0.00112537	0	0	0.00108715	0.000282505	0	0.000177013	0.00100216	0.000332145	0.000773857	0.00230972	0
Cytosine	0.000691739	0	0.001107	0.00191738	0.000962215	0.00104805	0.00105968	0.00148083	0.000818066	0.000754789	0.00107275	0.000903813	0.00108528	0.00200967	0.000587111	0.000628636	0.000501858	0.000983775	0.00165977	0.000996265	0.000325899	0.000774052	0.000867207	0.00110933	0.00066899	0.00136172	0.000564798	0	0.00146827	0.00266787	0.00092944	0.000728357	0.00130822	0.00182148	0.000585612	0.000832844	0.000888617	0.00185503	0.000852003	0.000504369	0.000507714	0.000627618	0.000647561	0.000819886	0.000726012	0.00114727	0.00159017	0.000718036	0.00129869
6-Aminohexanoic acid	0.00171772	0	0	0	0	0.00123646	0.00189993	0.00595344	0	0.00181046	0.00439844	0.00442701	0	0	0	0	0.00112474	0.00233637	0.00150177	0.00169456	0	0	0	0	0	0.00439127	0.00248644	0.00142056	0.00273625	0.00336035	0	0	0.00148286	0	0	0	0	0	0	0	0	0	0.00185109	0.00214268	0	0	0.00515855	0.002473	0.00253448
2-Hydroxypyridine	0	0	0	0	0.00122975	0	0	0.00269874	0.00157328	0.00219793	0	0.00329465	0	0	0	0	0.00288587	0.00237277	0.0013508	0.000978453	0	0	0.00146229	0	0.00290979	0.00247907	0.00286511	0.00807387	0	0.00151646	0	0	0	0.0014837	0	0	0.0014435	0.00163073	0.00286647	0.00256685	0.00337414	0.00311367	0.00248139	0.00172977	0	0	0.00207179	0.00250423	0
p-Aminobenzoic acid	0	0	0	0	0	0	0	0.000695667	0.00104369	0.000857046	0.00238388	0.000664165	0.00355678	0.000416195	0	0	0.00317025	0.00231656	0.00026985	0.00120179	0	0.00034174	0	0	0.000970982	0.00218902	0.000308524	0.000268145	0.00106405	0.000366893	0.00300023	0.00068923	0.00134067	0.00145559	0	0	0.000679863	0.00104398	0.0010407	0.0044234	0	0.000786432	0.00381933	0.00158145	0	0.00102467	0.00124532	0.0041868	0.00108224
cis-4-Hydroxyproline	0	0.000591112	0	0.00112273	0	0	0	0	0	0.000725363	0	0.000817083	0	0	0.0583968	0.0032793	0	0	0.000545175	0.000416005	0.0022698	0	0	0.00451106	0	0.00100102	0	0	0.000751358	0.000941126	0.000710632	0	0	0	0.000478488	0	0	0	0	0.000399964	0	0	0	0.000653851	0.00100134	0	0	0.000492647	0.00053091
S-Adenosylmethionine	0.000561086	0.000526333	0.000874324	0.00144514	0.00089169	0.00103706	0.00296664	0.000638712	0.000409033	0.000440662	0.001694	0.00132909	0.0019344	0.0060257	0.00291342	0.00304438	0.000332597	0.000325385	0.0039578	0.00126039	0.00150964	0.00117364	0.00102767	0.000789227	0.000475617	0.00109037	0	0	0.00444652	0.00236253	0.00108714	0.0012987	0	0.0015171	0.00165844	0.000654545	0.0006446	0.000949965	0.000643291	0.000526632	0.000296049	0.00172328	0	0.000775976	0.00132174	0.000916928	0	0.00061197	0.000838022
Glycerophosphocholine	0	0	0	0	0.00289394	0	0	0	0	0.00703661	0.0015423	0.000722746	0	0.00106038	0	0.00259358	0.00190418	0	0.00117248	0.000962423	0	0	0	0.000801392	0	0.00253234	0	0.000766227	0.00100332	0.00113227	0	0	0	0	0.00220517	0.00067566	0.00149866	0.000752816	0.00146313	0.00344537	0	0.000904015	0.00187807	0.00299001	0.0019699	0.00144672	0	0	0
5-Oxohexanoic acid	0.00125374	0	0	0.00134915	0.00164437	0.00187398	0	0	0	0.00182173	0.00144343	0.00233073	0	0.00211693	0	0.00163249	0	0.00163149	0	0.00199341	0	0	0	0	0.00108176	0.00199475	0	0	0.00141169	0.00184896	0.00126445	0.00237694	0	0	0	0.00251125	0	0.00197153	0.00136922	0.00166274	0	0.00189102	0	0.00211043	0.0015222	0.00222212	0.0019017	0	0.00212478
Prostaglandin F2α	0.00221304	0.00530503	0	0.000841139	0.0028406	0.000961601	0.00583582	0.00152259	0.000974967	0.00357736	0	0	0.0014449	0	0.00127008	0.00156916	0.00119982	0.00084621	0	0	0	0.00344897	0	0.00611117	0	0	0	0	0	0	0.00617611	0.00521144	0.000793438	0.00171028	0	0.00240232	0	0	0	0	0	0	0	0	0	0.00162554	0.000837461	0	0.000991459
Allantoic acid	0	0	0	0.00104101	0	0	0	0	0	0	0.00184341	0.00165149	0	0	0.00288837	0.00175739	0	0.00278742	0	0	0	0	0	0	0.00215838	0	0.00216279	0	0.00309387	0	0	0.00279166	0	0.00215246	0	0	0	0.00290362	0	0.00319106	0	0	0	0	0	0	0	0.00106082	0
Homoserinelactone	0	0	0.000862413	0.0010155	0.000760369	0.000687708	0.00140796	0.000544329	0	0	0.00152695	0.00118987	0.00090113	0.00305845	0.00181358	0.00140217	0.000710895	0.000371106	0.0021103	0.00164008	0.00102777	0.00127791	0.00147662	0.000967145	0.000929839	0.0014337	0	0	0.00262477	0.00177939	0	0.000919475	0.00038868	0.000901153	0.001541	0.00092825	0.00108961	0.00107625	0.000720486	0	0.000403639	0.00152858	0.000628389	0.000959164	0.00224769	0.00102393	0.00064426	0.000657327	0.000742458
Gibberellic acid	0	0	0	0	0	0	0	0.00179165	0	0.0018421	0.00346656	0	0	0	0	0	0	0	0.00208214	0.00318029	0	0	0	0	0.00265374	0.00251249	0	0.0016157	0.00361087	0.00266058	0	0	0	0	0	0.00226627	0	0.0029397	0	0.00258172	0	0.00432079	0	0.00295228	0.00278769	0.00302423	0	0.0017445	0.00229598
Dihydroorotic acid	0.00112077	0	0	0	0.00145206	0.00085964	0	0	0.00109996	0.00186918	0.00104344	0.00120365	0	0	0	0	0.00115833	0.0014504	0.0058683	0.00189301	0.00182764	0.000836227	0	0	0.00118275	0.000789191	0.00120475	0	0.00329395	0.00376476	0.00154403	0.00131957	0	0	0.00133838	0.00193352	0.00122181	0.00210955	0.00112671	0.00163696	0.000926943	0.00140523	0.00113349	0.00162901	0.00299433	0.00078038	0.0010853	0	0
Ethylacetimidate	0	0	0	0	0	0	0	0.002218	0	0.00137348	0.0015739	0	0	0.00143347	0	0	0	0	0.0140197	0	0	0	0	0	0	0	0	0	0	0.00253343	0	0	0	0	0	0	0	0	0.00137664	0	0	0	0.00222812	0	0.00341291	0	0	0	0.00138282
Caffeic acid	0.00070602	0	0	0	0	0	0	0	0	0	0.000652151	0	0	0	0	0	0.000693671	0	0.00101912	0	0.00372861	0	0	0	0.000484395	0	0.000743741	0	0	0.0005524	0	0	0	0	0.00376945	0	0	0	0	0	0	0	0	0.000899405	0	0	0	0	0
threo-β-Methylaspartic acid	0	0	0	0.000984256	0	0.00169415	0.00194912	0.00123593	0	0.00302578	0.00206061	0	0	0	0.0032207	0	0.000932627	0.00151795	0	0	0	0	0	0	0.00156427	0.00155448	0.000638611	0.00139463	0.0026157	0.00124646	0.00135917	0.00171028	0	0	0	0	0.00162843	0.00226897	0	0	0	0.0013942	0.00142435	0.00100102	0.00172571	0.00186506	0	0	0.000994028
N-Acetylglucosamine 1-phosphate	0.00060629	0	0	0.000784508	0.000751612	0	0	0.000649568	0.000463318	0	0	0.000705878	0	0.00119588	0.000907198	0.0017785	0.000975786	0.00112377	0.00306663	0.00121576	0	0	0	0	0	0	0	0	0.00496316	0.0044192	0	0	0	0	0.00166655	0	0.000601736	0.0023004	0.00068235	0	0.000914319	0	0.00069996	0.000759456	0.00424212	0.000635753	0	0	0.000899484
Methylguanidine	0	0	0	0	0.00281774	0.00143037	0	0.00146782	0	0	0	0	0.00197021	0	0	0	0.00228671	0.00178543	0	0	0	0	0	0.00236692	0	0.00163638	0	0	0.00230755	0.00241923	0	0	0.00155317	0	0	0	0.00195002	0.00219951	0	0	0	0	0	0.00104698	0.0047707	0.00223733	0	0	0
Oxamic acid	0	0	0	0.00277826	0.0109337	0.00254728	0	0	0	0	0	0	0	0.00256075	0	0	0	0	0.00501964	0	0.0035575	0.00585916	0	0	0	0	0	0	0	0	0	0	0.0027199	0	0.00283076	0	0	0	0	0	0	0	0	0	0.00365438	0	0	0	0
γ-Glu-Phe	0	0	0	0	0.000609592	0.000281049	0	0	0	0	0.000369321	0	0	0	0.016316	0.000439094	0	0	0.00186314	0	0.00840442	0.000299118	0.000647994	0.000691904	0.00036453	0	0	0	0.000585497	0.000566133	0.000527307	0.000307746	0.000449725	0	0.00100538	0	0.000489445	0	0	0	0	0	0	0	0.000493295	0	0	0	0
6,8-Thioctic acid	0	0	0	0.00102269	0.000838065	0	0	0	0	0	0.00103475	0	0	0	0.00377908	0.0018559	0	0	0	0	0	0	0	0	0	0	0	0	0.00151544	0	0	0	0.000615708	0	0	0	0	0	0	0	0	0	0	0	0	0	0	0	0
Lipoamide	0	0.00333479	0	0	0	0.00139975	0.000899596	0.00118141	0.000545135	0	0.000514702	0	0	0	0	0	0	0	0.00295583	0.000725532	0.00176166	0	0	0	0.000524166	0	0.00115613	0	0.00159788	0	0.000942253	0.00134836	0	0	0	0.00123089	0.00136889	0.0016214	0.0015682	0.000724694	0.000668747	0	0.000440228	0.00070325	0.000730109	0	0.00151941	0.000981804	0.00102588
Sebacic acid	0.00100837	0	0	0	0.00122093	0	0.00161218	0.00429928	0	0.0013557	0.001193	0.00306491	0	0	0	0	0.004245	0	0	0	0	0	0	0.00138928	0	0	0	0	0.00394422	0.00380171	0.0018236	0.00127673	0	0.00221824	0	0.00306757	0.00196356	0.00236175	0	0	0	0	0	0	0	0	0	0	0.00204839
Theobromine	0.00142516	0	0.00981372	0.00270848	0.00424039	0	0	0	0	0	0.00242722	0.00203282	0	0	0	0	0	0	0	0	0	0	0	0	0.00344781	0.00398755	0	0	0	0	0	0	0	0	0.00342083	0	0	0.0026324	0.0013502	0.00183246	0	0	0	0.0045104	0.0031974	0	0.00383651	0	0.00264312
3-Hydroxypropionic acid	0	0	0	0	0	0	0	0	0	0	0	0	0	0	0.00255482	0	0	0	0	0	0.0136415	0	0	0	0	0.00204876	0.00362866	0	0	0.00466197	0	0.00294075	0	0.00360693	0.00351094	0.00351108	0	0.00224758	0	0	0	0	0	0	0	0.00362319	0	0	0
Gly-Gly	0.000571506	0	0	0.000780446	0.000847916	0	0	0	0	0.000306035	0	0	0.000939494	0.00138289	0.00609958	0.00372571	0	0	0.000862737	0	0.00540401	0.00137229	0	0.00103786	0.000408965	0	0.000485179	0.000421664	0.000529304	0.000630117	0.000474083	0.0011437	0	0	0.000800654	0	0	0	0.000469602	0	0.000319958	0.000439027	0.000458689	0.000201027	0.00336457	0	0	0	0
Pyridoxal	0	0	0	0	0	0	0	0.00264353	0	0	0.00301416	0	0	0	0	0	0	0	0.00154636	0	0	0	0	0	0	0	0.00117936	0	0.00290936	0	0	0	0	0.000842035	0	0.00226627	0.00106281	0.00331085	0	0.00209194	0	0	0.00402879	0	0	0.00449027	0	0	0.0028563
FAD_divalent	0.000899146	0	0.00111892	0.000914427	0	0.000769984	0	0.0013511	0.0010383	0.000706661	0.00118431	0.00108878	0	0	0	0.000717733	0.000544316	0.000766666	0.00111177	0.001046	0	0	0	0.000883184	0.000879785	0.00106271	0	0	0.00168773	0.00173109	0	0	0.000728376	0.000515276	0.000977198	0.00131106	0.000546729	0.00143647	0.000959507	0.000565295	0.000881858	0.000803684	0.000830809	0.0010095	0.00116436	0.00131068	0.00119383	0.00103078	0.000643825
Ascorbate 2-sulfate	0.00364724	0.00463639	0.00402575	0.00179388	0	0	0	0	0	0	0	0	0	0	0.00254565	0.00163249	0	0	0	0	0.00265684	0	0.000905652	0	0	0	0	0.00609042	0	0	0	0	0.00212007	0.00151842	0	0	0	0	0	0	0	0	0	0	0	0	0	0	0
Syringic acid	0	0	0	0	0.00210663	0.00212713	0	0.00320627	0	0	0	0	0.00145669	0	0.00127924	0	0	0	0	0	0	0.00107037	0	0.00182095	0.00367661	0	0	0	0	0.00273561	0	0.00272311	0	0	0.00368878	0.00319985	0	0	0	0	0	0.00224314	0	0	0.00159265	0	0	0	0.00111305
Triethanolamine	0.000517001	0	0.000405794	0	0.00054231	0.00132439	0.000819163	0	0.000398116	0.00102846	0.00206874	0.000501357	0.000471452	0	0.000531323	0	0	0.000686585	0.000511541	0.00122078	0.000282391	0	0.000908419	0	0.000672282	0.000433501	0.000536599	0.000430534	0	0	0.00138972	0.000565831	0.000716314	0.003758	0.000516576	0.000550537	0.000409046	0	0.000849144	0	0.000304487	0.000558901	0.000783179	0.000513201	0	0.000532026	0.000951121	0.000329362	0.000765328
2,4-Diaminobutyric acid	0	0	0	0	0	0	0	0	0	0	0.00616107	0.00306368	0	0	0	0	0	0	0.013092	0.00852562	0	0.000809063	0.000745325	0.00105686	0	0	0	0	0.00063444	0	0	0	0.00143417	0.00213944	0.000753836	0	0.00146833	0	0.000744788	0	0	0.00118728	0	0	0.00103494	0	0	0	0
γ-Glu-Ser	0.000461694	0	0.000663883	0.000512722	0.000566629	0.000332863	0	0	0.000518933	0.000353854	0.000341328	0.000337028	0.000381083	0.000385519	0.0289234	0.00123532	0	0	0.00283068	0.000912073	0.000833218	0.000308251	0.000377047	0.000514746	0	0.000861211	0.000329258	0	0	0	0.000979706	0.00039879	0	0	0	0	0	0	0.000403844	0	0.000264405	0	0	0.000367748	0.000621126	0	0	0	0.000312012
Undecanoic acid	0.000631618	0.000642922	0.000553604	0	0.000746319	0.00195836	0.00151725	0.0012108	0.00195493	0.000669379	0	0.00105882	0.000655091	0	0	0	0.000891152	0.00109161	0	0.000972976	0	0.00215932	0.0015124	0.000740949	0	0.00107839	0	0.00127562	0.000592837	0	0.00151437	0.00111221	0.0010886	0.000835039	0.000836026	0.00145501	0.000953442	0	0.000810385	0	0.000555444	0.000653707	0.00122808	0.00073893	0	0.00114646	0.000876338	0	0.00216687
N-Acetylglycine	0	0	0	0	0	0	0	0	0	0	0	0	0	0.00173254	0.00259697	0.0024716	0	0	0.00113956	0	0.0153657	0	0	0	0	0	0	0	0.000905929	0	0	0	0	0	0.00197823	0	0	0.00161028	0	0	0	0	0	0	0.0025716	0	0	0	0
N-Methylserotonin	0.000404783	0	0.000594001	0	0	0	0.0162568	0.00791677	0.000705254	0.00074964	0.00757424	0.000686989	0	0	0	0.000304438	0.00134985	0.00133278	0	0.00221704	0.000391571	0.000352395	0	0	0.0009644	0.000650252	0	0	0.000339878	0	0	0	0	0.000489722	0	0.000375366	0.000610748	0.00158421	0.00032379	0.00156301	0.000350899	0	0.000454428	0.000615429	0	0.000618963	0.00230965	0	0
Serotonin	0.00137145	0.00128749	0.000483618	0	0.00318415	0.000137384	0.000591922	0.00200075	0.000929422	0.00133449	0.00128043	0.000515052	0	0.000650822	0.000455166	0.000723773	0.000861537	0.00083518	0.000495116	0.000404449	0.000430154	0.000695658	0	0	0.000975097	0.00190939	0.000362433	0.00138781	0.00101238	0.000778332	0.000204023	0	0	0	0	0.000397263	0.00128991	0.00192589	0.000709764	0.000617218	0	0.000461933	0.000457979	0.000546133	0.000296633	0.000696984	0.00089824	0.000461943	0.000646894
UMP	0	0	0	0.00105934	0	0	0	0	0	0	0	0	0	0.0016137	0.000802733	0.00155333	0	0	0.00537541	0	0.000930741	0	0	0	0	0	0	0	0.00436847	0.00229932	0	0	0	0	0.00095153	0	0	0.00071568	0.000947457	0	0	0	0.000740949	0	0.00115323	0	0	0	0.000746712
Gly-Leu	0	0	0.001377	0.00221351	0	0.00111478	0	0	0	0	0.000902985	0	0.00169995	0	0.00605442	0	0	0	0.0008205	0.000898867	0.0065188	0	0	0	0.00123512	0.00179771	0.00214971	0	0	0	0.00251727	0	0	0	0.0012228	0	0	0	0.000685462	0.00107783	0	0	0.00079738	0.000505654	0.00247713	0	0	0	0
3-Aminopropane-1,2-diol	0	0	0	0	0	0.00470248	0.00294087	0.00572155	0	0	0	0	0	0	0	0	0	0	0	0	0	0	0	0	0	0	0	0	0	0	0.00320425	0	0	0	0	0	0	0	0	0.00114615	0	0	0	0	0	0	0	0	0
Formiminoglutamic acid	0.00193285	0	0	0	0.00230247	0	0	0	0	0	0	0.0018829	0	0	0.0027161	0.00455972	0	0	0	0	0	0	0	0	0	0.00167768	0	0	0	0.00178562	0	0.00328693	0	0	0	0	0	0	0	0	0.00178896	0	0	0	0.00162788	0	0	0	0
Betonicine	0.000672502	0	0	0	0	0	0	0	0	0	0	0	0	0	0	0	0	0	0	0	0	0.000648469	0	0	0	0	0	0	0	0	0	0.00181111	0	0	0	0	0	0	0	0	0	0	0	0	0.00112589	0.00140288	0	0	0.00270683
N5-Ethylglutamine	0	0	0	0	0.0019374	0	0	0	0	0	0	0	0	0	0	0.00150463	0	0	0.00100979	0	0.00329921	0.000792319	0	0	0.00142603	0	0	0	0	0	0	0	0	0	0	0.00147957	0.000935869	0.000578819	0	0.00190693	0	0	0.00360206	0.00381745	0	0	0	0	0
1-Aminocyclopropane-1-carboxylic acid	0	0	0	0.00162054	0	0	0	0	0	0	0	0	0	0.00144756	0.000969664	0.00220645	0	0	0.00230506	0	0	0.000585296	0	0	0	0	0	0	0.00141661	0	0	0	0	0	0	0	0	0	0	0	0	0	0	0	0	0	0	0	0
γ-Glu-Val	0	0	0.00141353	0	0	0.000809391	0	0	0	0.00103876	0	0	0	0	0	0	0	0	0.00502312	0.00227152	0	0.00347372	0	0.000771739	0.000508531	0	0	0	0.00146012	0.00110473	0.00187958	0	0	0	0	0	0	0	0.000816264	0.000730836	0	0.00108344	0	0	0.00162247	0	0	0	0.000481903
Procaine	0.000876096	0.000616754	0	0.000445259	0.000483945	0.000522061	0	0	0.000282393	0.000264103	0	0	0.000956544	0.000620147	0.00161256	0.000823301	0	0	0.000577244	0.000735437	0.000571349	0.00169728	0.000457717	0.00104318	0.000525812	0	0.00125317	0.00161092	0	0	0.000553918	0.000691487	0.000305226	0.00119115	0.000856993	0.000301857	0	0.000700898	0.000350951	0.000671724	0.00116451	0.000271052	0	0.000339618	0.000305646	0.000915442	0	0	0
2-Oxooctanoic acid	0	0	0	0	0.00323052	0.003094	0	0	0	0	0	0	0	0	0	0	0	0	0.00110251	0	0	0.00386523	0	0	0	0	0	0	0	0	0.00754857	0	0	0.00467403	0.00100653	0	0.000923439	0	0	0	0	0	0	0	0	0	0	0	0
γ-Glu-Asp	0	0	0	0	0	0.000327368	0	0	0	0.000401672	0.000602291	0	0	0	0	0	0	0.000349008	0.00232305	0.000850993	0.00122643	0	0	0	0.00035877	0.000529467	0.000972016	0.000328188	0.00154531	0.00129344	0.00161346	0	0	0	0	0.000651417	0	0.000745098	0	0	0	0	0	0	0.00110295	0.000753456	0	0	0.000338149
Ser-Glu	0	0	0	0	0	0.000855709	0	0.000790863	0	0.000538505	0.000658276	0	0.000750231	0	0	0	0	0.000629433	0.000861173	0.000453973	0	0	0	0	0.000767734	0.000677552	0.00092806	0.000797613	0.00102689	0.00107557	0.00155925	0	0	0	0	0.000548191	0.000728525	0.0010075	0	0.0004775	0	0.000453534	0	0.0004343	0.00241321	0.0011012	0	0.000394257	0.00107244
Gluconolactone	0	0	0	0	0	0	0	0	0	0	0.00247779	0	0	0	0	0	0	0	0	0	0	0	0	0	0	0	0.00343274	0	0	0	0.00476449	0	0.00356921	0	0	0	0	0	0	0	0	0	0	0.00155195	0	0	0	0	0
γ-Glu-Thr	0.000597156	0	0.00110621	0.000562432	0	0.000325798	0.000244422	0	0.000267109	0	0.000233873	0	0	0.00061683	0	0.000492517	0	0.00035358	0.00194057	0.000753595	0.00375564	0.00106251	0.000712881	0.000220497	0.000306929	0.000258115	0.000340869	0	0.00143021	0.000775902	0.00076287	0	0.000407998	0	0.000676866	0	0	0.000439903	0.0010793	0.000492086	0	0.000529887	0.000268397	0.000230529	0	0	0.000227912	0	0
3-Hydroxy-3-methylglutaric acid	0	0	0	0	0	0	0	0	0	0	0	0	0	0.00718643	0	0	0	0	0	0	0.0217831	0	0	0	0	0	0	0	0	0	0	0	0	0	0	0	0	0	0	0	0	0	0	0	0	0	0	0	0
4-Methyl-5-thiazoleethanol	0	0	0	0	0.000860887	0.000333648	0	0.000363699	0.000597538	0.000119913	0	0	0.000536245	0.0027691	0	0	0.000732899	0.00054942	0.000239345	0.000252574	0	0	0	0	0.000272369	0.00048893	0.000383167	0.000689127	0	0.000162794	0.00662632	0.00182917	0.000499179	0	0	0.000233822	0.000217218	0	0.000606837	0.00129278	0	0.000373364	0.000445908	0.000357457	0	0.000233319	0	0.000238648	0
6-Phosphogluconic acid	0.00165424	0	0	0	0.00155968	0	0	0	0	0	0.00204341	0	0	0	0.00124075	0	0	0	0.00186222	0.00182182	0.00153807	0.00144017	0	0	0	0	0.00194669	0	0.00248991	0	0	0.00342574	0	0	0.0031241	0.00147057	0	0	0	0	0.00162666	0	0	0	0	0	0	0	0
Castanospermine	0	0	0	0.000816663	0.00242621	0	0	0	0	0.00303461	0	0.00310933	0	0	0	0	0.00131431	0	0	0	0	0.000990208	0	0	0	0	0	0	0	0	0	0	0	0.00360381	0	0	0	0.000653189	0.00332224	0.00211036	0	0	0.0017247	0.00218248	0.00124963	0	0	0	0
Methyl sulfate	0	0	0	0	0	0	0	0	0	0	0.0015982	0	0	0	0	0	0.00122969	0	0	0.00124132	0	0	0	0.0014637	0	0	0	0	0.0018767	0.00219728	0	0	0.00129489	0.000928227	0.00179856	0.00154059	0.00151684	0.00312514	0.00102277	0	0	0	0.00093801	0	0.00171873	0.00189973	0.00103994	0	0.00126271
O-Succinylhomoserine	0.000951385	0	0.000949991	0	0	0	0	0	0	0	0	0	0	0	0.000810064	0	0	0	0.00186777	0	0.00307803	0	0	0.000560673	0	0.000569681	0.00128759	0.00339534	0	0	0.00126657	0.000774604	0	0	0	0	0	0.000676488	0.000941432	0.00194631	0	0.00186494	0.000714149	0	0	0	0.000487574	0	0
β-Tyr	0.000819987	0	0	0	0.00104571	0.00079526	0.000412315	0.000579316	0	0	0.000838873	0	0	0	0	0	0	0.000335291	0.000605402	0.000590165	0.00192995	0.00104729	0.000745325	0.00137316	0	0.000364836	0.00882776	0.000406653	0.000937158	0	0.000687963	0	0	0.00232239	0	0	0.000670694	0	0.00037025	0	0	0	0	0	0.00157658	0.00124461	0	0	0.000883762
N-Acetylglucosamine 6-phosphate	0	0	0	0.000606286	0	0	0	0	0	0	0	0	0	0.00113832	0.00119127	0.00106077	0	0	0.00272384	0	0.00189157	0	0	0	0	0	0	0	0.00236949	0.00257376	0	0	0	0	0.00143738	0	0	0.00182669	0	0	0	0	0	0	0.00623526	0	0	0	0
2-Hydroxyisobutyric acid	0	0	0	0	0	0.00196891	0	0	0	0.00165735	0.00276338	0	0	0	0	0	0	0	0	0	0	0.00532212	0	0	0	0	0	0	0	0	0.00642391	0.00330235	0.00196773	0	0	0.00144917	0	0	0	0	0	0	0	0	0	0	0	0	0
Glu-Glu	0	0	0.000904501	0.00090401	0.000774149	0.000368976	0	0.00067858	0	0	0.000668209	0	0	0	0.00166747	0.000924293	0	0	0	0.00042756	0.00232891	0	0	0	0.000590818	0.000627088	0.00145056	0.000849468	0.00140755	0.000788861	0.000948166	0.000901417	0	0.000336335	0.000839536	0.000524731	0.000256712	0.000622318	0	0	0	0	0	0	0.00149791	0.000549859	0	0	0.000742458
dTMP	0	0	0	0	0	0	0.000932665	0	0.000473317	0.000652432	0.000746061	0.000704213	0.00061299	0.00101576	0	0.000904203	0	0	0.00208086	0	0	0	0	0	0.000850687	0.000672467	0	0	0.00378489	0.00182785	0	0	0	0	0.000905695	0	0.00100011	0.000751464	0.000765196	0	0.000555444	0.000472756	0.000629018	0.000714673	0.00088254	0	0	0	0.000809068
o-Hydroxybenzoic acid	0	0	0	0	0	0	0	0	0	0	0.00153386	0	0	0.000932194	0	0.00157092	0	0	0.00153054	0.000803207	0.00612973	0.00120231	0	0	0	0	0	0	0.000922602	0.000631565	0	0.000706055	0	0.00115115	0.00123571	0	0	0	0.00125022	0	0	0	0	0	0.00130712	0.000689988	0	0	0.000646943
p-Hydroxyphenylpyruvic acid	0	0.00489723	0	0	0	0	0	0	0	0	0.000824319	0	0	0	0.00389637	0	0	0	0	0	0	0.00200695	0	0	0	0	0.00449306	0.00484129	0	0	0	0	0	0.00114384	0.0032011	0	0	0	0	0	0.000937763	0	0	0	0	0.00202628	0	0	0
Cyclohexylamine	0.000400776	0	0	0.00024784	0.000326683	0.000208039	0.00045995	0.000475983	0.000277298	0	0.000794627	0.000322573	0	0.000496615	0.00335884	0.000540085	0.000446002	0.000390157	0.000560818	0.000661975	0.000539334	0.000613457	0.0018563	0.000473688	0	0.000298652	0.000255444	0.000321365	0.00053021	0.000608249	0.000591372	0.000493597	0	0.000576802	0.000681627	0.000347996	0.00057478	0.000551457	0.000440297	0.000600329	0.000645542	0.000432919	0.000519043	0.000414403	0.000728471	0.000432457	0.00052658	0.000219807	0.000458217
Urea	0.0288791	0	0	0	0	0	0	0	0	0	0	0	0	0	0	0	0	0	0	0	0	0	0	0	0	0	0	0	0	0	0	0	0	0	0	0	0	0	0	0	0	0	0	0	0	0	0	0	0
Isoferulic acid	0	0	0	0	0	0.0011708	0	0	0.000224992	0	0	0.000546056	0.00101379	0	0.00266845	0	0	0	0	0	0.00495267	0.00217605	0.00189722	0	0	0	0	0.00296761	0	0	0	0	0	0	0	0.000859776	0	0.00103092	0.00072302	0	0.000921532	0.000306476	0	0	0.00287567	0.00152762	0	0	0
Vanillylmandelic acid	0	0	0	0	0	0	0	0	0	0	0	0	0	0	0.00207098	0	0	0	0.00120442	0	0.0031476	0	0.000542317	0	0	0	0	0	0	0	0	0.000885996	0	0	0	0	0.00246528	0	0	0	0	0	0.0037079	0.00429923	0	0.000768327	0	0	0
Normetanephrine_-H2O	0	0	0	0	0.00330088	0.00028576	0	0	0.000599721	0.000741547	0	0	0.000887489	0.000612685	0.000298426	0	0	0	0.000326948	0.000499371	0	0.000353918	0	0.00294477	0.000339844	0.000342499	0	0	0.00033444	0	0.00321805	0	0	0	0.000499119	0	0	0.000485507	0.000659015	0.000398428	0.000265108	0	0	0	0	0.000315055	0.00102784	0.0116379	0
Nω-Methylarginine	0	0	0.000432	0.000688837	0.00112029	0.000557389	0.000322511	0	0	0.000471559	0	0	0	0.000557966	0.00238121	0.000645468	0	0	0.000314434	0	0.00128307	0.000774052	0	0.000625755	0	0.000352426	0	0	0.00139033	0.00167977	0	0.000534981	0	0	0.000572122	0	0.000262354	0.000456039	0	0	0	0	0.000689453	0.000631896	0.00203464	0.000668005	0	0.000422169	0.000442698
γ-Glu-Taurine	0.0013408	0.00409266	0	0	0	0	0	0	0	0	0	0	0	0	0.00136721	0.000825041	0	0	0	0	0.00140833	0	0	0	0	0	0.000839185	0.00134754	0	0	0	0	0	0	0	0	0	0	0.000447368	0	0.00163928	0.00160085	0	0	0.00124779	0.00135738	0	0	0
Arg-Glu	0.000293368	0	0.000440736	0.000563853	0.000571492	0.000492229	0.000222556	0.000478423	0	0.000214813	0.000335007	0.000384196	0.000655599	0.00114412	0.000790785	0.000873065	0	0	0.000291751	0	0.00147434	0.00123148	0.00042352	0	0.000527457	0	0.000277008	0.00020742	0.000382477	0.000350695	0.000525336	0	0.00028668	0.000654294	0.000304709	0.000253372	0.000328647	0.000221004	0.0004453	0.000373095	0	0.000246619	0.000546024	0.000334129	0.000931689	0.000443603	0	0.000199571	0.000444331
1,3-Diaminopropane	0	0	0	0	0	0.000890252	0.000580989	0	0	0	0	0	0.0194395	0.001557	0.00133096	0.00135168	0	0	0.00071256	0	0	0.00243176	0.00251394	0.00394613	0	0	0	0.000993434	0	0.000506199	0	0	0	0.00070063	0	0	0	0	0	0	0	0	0	0	0.00106444	0	0	0	0
Penicillamine	0.000522612	0	0.00117688	0.000462302	0.000800089	0.000975823	0.00040841	0.000400314	0	0.000478916	0.000490321	0	0.000794563	0	0	0	0	0.000465598	0.000920618	0.000830358	0.00454863	0.00105795	0.000921572	0.000469126	0.000669813	0.000620469	0.000529964	0.00102277	0.000789424	0.000671423	0.00141239	0	0	0	0	0	0.000512013	0.000561981	0.000551086	0.000528935	0	0	0	0.000557797	0.000620306	0.000488186	0	0	0.000513758
Aminoacetone	0	0	0	0	0	0	0	0	0	0	0	0	0	0	0	0.00645907	0	0	0	0	0	0	0	0	0	0	0	0	0	0	0	0	0	0	0	0	0	0	0	0	0	0	0	0	0	0	0	0	0
Phosphorylcholine	0	0	0	0	0	0	0.000374832	0	0.00054004	0.000363417	0	0.000515052	0	0	0	0.000420066	0	0	0	0	0	0	0	0	0	0	0.000669298	0	0.00234833	0.00124646	0	0	0	0	0.000791132	0.00102522	0	0.000498837	0	0	0	0.00147437	0	0.00046243	0.00109803	0.000398277	0	0	0
O-Acetylserine	0	0	0	0	0	0	0	0	0	0	0	0	0	0	0	0	0	0	0.00452096	0	0	0	0	0	0	0.00151891	0	0	0.00474833	0.00215438	0	0	0	0	0	0	0	0	0	0	0	0	0	0	0.00347191	0.00100981	0	0	0
Citraconic acid	0	0	0	0	0.00225131	0	0	0.0016577	0	0	0	0	0	0	0	0	0.00173584	0	0	0.00196238	0	0	0	0	0.00291835	0	0	0	0	0	0	0.00318582	0.00248822	0.00259831	0.00293893	0	0	0	0	0.00147676	0	0	0	0	0.00160007	0	0	0	0
Melatonin	0	0	0	0	0	0	0.00185229	0.00159393	0	0	0.00143755	0	0	0	0	0	0	0.00157206	0	0.00114979	0	0	0	0	0.00121373	0.00138571	0	0.00133254	0	0	0	0	0	0	0	0	0	0.00101521	0	0.00129355	0	0.00130945	0	0.0011204	0	0.00132189	0	0	0
Atrolactic acid	0	0	0	0.000969392	0	0	0	0	0	0	0.00366944	0	0.00109462	0	0.00876775	0.000816245	0	0.000898675	0.00170286	0	0	0	0	0	0	0	0	0	0	0	0.000904389	0.000906561	0	0.00238269	0.00176189	0	0.00132515	0	0	0	0	0	0	0	0	0	0	0	0
γ-Glu-Ala	0	0	0	0	0	0.000823522	0.000485719	0.000557347	0	0	0.00074406	0	0	0	0	0	0	0.00047017	0.00140478	0.000991312	0	0	0	0	0.000390862	0.000814883	0.000333405	0.000657058	0.00119184	0.00079696	0.00105067	0	0	0	0	0	0	0.000439201	0	0.000899726	0	0.000353512	0	0.00043773	0	0	0	0	0.000234417
Ophthalmic acid	0	0	0	0	0.00109759	0	0	0	0	0	0	0	0	0	0	0	0	0.000650008	0	0.000703246	0.00254316	0	0	0	0	0	0.00056148	0	0.0011003	0.000976762	0.000847633	0	0	0	0	0	0	0.000616706	0	0.000694754	0	0	0	0	0	0	0	0	0
Scopolamine	0	0	0	0	0	0.000947561	0.000387326	0.000697294	0	0.000842333	0	0	0	0	0	0	0	0.000496079	0	0	0	0	0	0	0.00049948	0.000603923	0.000335064	0	0.000677944	0.00059529	0.00268779	0.000941296	0.000299817	0	0	0	0	0.00102784	0	0	0	0.0020264	0	0	0.000609654	0.000449547	0.000424541	0	0.000779213
Mucic acid	0	0	0	0	0	0	0	0	0	0	0	0	0	0	0.00221026	0.000830319	0	0	0	0	0.0102833	0	0	0	0	0	0	0	0	0	0	0	0	0	0	0	0	0	0	0	0	0	0	0	0	0	0	0	0
N-Acetylserine	0.00216259	0	0	0	0	0	0	0	0.000877747	0	0	0	0	0	0	0	0	0	0.00175285	0	0	0.00233205	0	0	0	0	0	0	0	0	0	0	0	0	0.00181397	0	0	0	0	0	0	0	0	0	0.00147333	0	0	0	0.00232049
5-Amino-4-oxovaleric acid	0	0	0	0.0015268	0	0.000313237	0	0.000560602	0	0	0.00055353	0	0	0.00430123	0.00183306	0.00215668	0	0	0.000617917	0.000382988	0.00120755	0	0	0	0	0	0	0	0.00226767	0.00171136	0.000383406	0	0	0	0.000681627	0.000375366	0.000325121	0.000626528	0	0	0	0	0	0.000221609	0.000576877	0	0	0.000325873	0
Acetoacetamide	0.00285352	0	0	0	0	0	0	0.00123918	0	0	0.00923664	0	0	0	0	0	0	0	0	0	0	0.00211437	0	0	0.000974274	0	0	0	0.00104229	0.00103265	0	0	0	0	0.00328117	0	0.000660116	0.00115062	0	0	0	0.00108268	0	0	0	0.00130332	0	0	0.00137628
Mannosamine	0	0	0	0	0	0	0.000582551	0.00146944	0	0	0	0	0	0	0	0	0	0	0	0	0	0	0.0014205	0	0.00124006	0.00122026	0	0	0	0.00135742	0.000789482	0	0	0	0	0	0.000521886	0	0	0	0	0	0	0.00129535	0	0.000420568	0	0	0.0017079
N2-Succinylornithine	0	0	0	0	0.00102625	0	0.000884759	0	0	0	0.00101496	0	0	0	0	0	0	0	0	0	0	0	0	0	0	0	0.00032594	0	0	0	0	0	0	0	0.00117678	0	0	0	0	0	0	0	0	0	0	0	0	0	0
Dimethylaminoethanol	0.000706167	0	0	0	0	0	0	0	0.000797687	0	0	0	0	0	0.000888194	0	0	0	0.000847876	0	0	0	0	0.00093293	0	0	0	0	0.00070876	0.000765373	0	0.000671924	0	0.00156663	0.000862548	0	0	0.000585835	0.000720486	0	0.000961983	0	0.00063549	0.000630523	0.000955452	0	0.000595847	0	0
Thiamine phosphate	0	0	0.000262853	0	0	0	0	0.000288844	0.000288943	0.000325898	0.000970709	0.000816322	0	0.00129004	0	0	0.000302977	0.000342911	0	0	0	0	0	0	0.000153053	0	0.000270373	0	0.00066163	0.00140359	0.00125371	0.000847241	0	0.00032515	0	0	0	0.000516377	0	0	0	0	0.000382004	0	0	0.000239263	0.000402197	0	0
Protocatechuic acid	0.000845324	0	0	0	0.00252302	0.000919411	0	0	0.0009833	0	0.000855622	0	0	0	0.000934689	0	0.000839707	0	0.00242181	0.00187476	0.00141397	0	0	0	0	0	0	0	0	0	0	0	0	0	0	0.00117101	0	0	0	0	0	0	0.000878103	0	0	0	0	0	0
Gallic acid	0	0	0	0	0	0	0	0	0	0	0	0	0	0	0.000854049	0.00207931	0	0	0	0	0.00197618	0	0	0	0	0	0	0	0	0	0	0	0	0	0	0	0	0	0	0	0	0	0	0	0	0	0	0	0
N,N-Dimethylhistidine	0	0	0	0	0	0	0	0	0	0.00100933	0.000358485	0	0.000594217	0	0.000264776	0.000628636	0	0.000392443	0.000733678	0.000867502	0.000508961	0.000570835	0	0	0	0.000637015	0.000576409	0.000635907	0.000702415	0.00049891	0	0	0	0.000789308	0.000873657	0.000498143	0	0.000620915	0.00133733	0.000831402	0	0.000800939	0	0	0.000312202	0	0	0	0.000439431
2'-Deoxyguanosine	0	0	0.000496324	0	0.000737671	0.000602922	0.000262382	0.000210734	0.00039666	0.000314128	0	0	0	0	0.000526895	0	0.000280973	0.000432068	0.000336334	0.000414354	0.000385825	0.000927036	0.000399845	0.000397655	0.000214768	0.000334226	0.000162556	0.000377996	0.000503926	0.000485951	0.000566731	0	0.00052777	0.000912337	0	0.000329228	0.000320184	0.000244157	0.000343088	0.00128434	0	0	0.000404725	0.000278555	0.000290077	0.000373756	0.000496043	0	0.000256471
2-Carboxybenzaldehyde	0	0	0	0	0	0.000613526	0	0	0	0	0	0.000967252	0	0	0	0	0	0.000905445	0	0.000969325	0	0.000906842	0	0.00123216	0	0.00112717	0	0	0	0.00102739	0	0.00123217	0	0	0	0.00118851	0	0.0010633	0.000670299	0.000981441	0	0	0	0	0	0.00135437	0	0.000701944	0
Metaraminol	0.0013971	0	0.00207424	0.000894779	0	0.000149945	0.00120024	0.00131485	0.00131516	0.00122635	0.000996896	0	0	0	0	0	0.000943629	0.000435879	0.00048964	0.000274035	0	0	0.000457717	0	0.00039909	0	0	0	0.000638065	0.00100835	0	0	0	0	0	0.00197146	0.000811039	0.00150142	0.00018298	0	0.00204211	0.000167212	0.000778209	0	0	0.000197652	0.000850572	0.000191895	0
Val-Pro-Pro	0	0	0	0	0	0	0.000190539	0.000672071	0	0.000506136	0	0	0	0.00061766	0.00210315	0.0010487	0	0	0.00057959	0.000278987	0.00166479	0	0	0	0	0.00033009	0	0	0.000489425	0	0.000338068	0	0	0	0	0.000560704	0.000354742	0.000435693	0	0	0	0	0	0.000209946	0.000978396	0	0	0.000295169	0.000450866
1-Methylnicotinamide	0.00126485	0	0	0	0	0	0.000565371	0.000750181	0	0	0.00169852	0	0.00292505	0.00493133	0.000539292	0.00148706	0	0	0	0.000349972	0	0	0	0	0	0	0	0	0	0	0	0	0	0	0.00143626	0.000146237	0.000735578	0.000543038	0	0	0	0	0.000446618	0.00127889	0.000550655	0	0.000387301	9.35052e-05	0
Gly-Asp	0	0	0.000416912	0	0.000600675	0	0	0	0	0	0	0	0	0.000363963	0.00180295	0.000687914	0	0	0	0	0.00262771	0	0	0.000527672	0	0	0.000553187	0	0.000517522	0.000524017	0	0.000364178	0	0	0.000499119	0	0	0	0	0	0	0	0	0	0.00132583	0	0	0	0
γ-Glu-Arg_divalent	0.000539444	0	0	0	0	0.00100722	0.000427933	0.000355563	0.000338435	0.000593679	0.000369321	0	0.000330784	0	0	0	0	0	0.000616352	0.000676007	0	0	0.000414751	0	0.000278129	0.000176213	0.000386484	0	0.000422356	0.000683571	0.000665293	0	0.000346953	0	0	0	0.000282101	0.000183117	0	0.000600329	0.000379027	0.000592496	0	0.000419892	0	0.000215485	0	0	0.000333248
Glucosaminic acid	0	0	0	0	0	0.000110693	0	0	0	0	0	0	0	0.000288517	0.00317997	0.00035713	0	0	0	0	0.00748583	0	0	0	0	0	0	0	0	0	0	0	0	0	0.000472933	0	0	0	0	0	0	0	0	0	0	0	0	0	0
3-Hydroxyanthranilic acid	0.000283749	0.000611356	0	0	0	0.000252787	0.000328759	0	0	0	0.000861448	0.000671773	0	0.000566257	0	0	0.000616956	0.000543324	0.000578026	0.000550546	0	0.000271717	0	0.000258514	0.000759506	0.000689962	0.000191583	0.000352069	0.000926282	0.000783191	0	0.000625273	0.000321453	0	0.000361048	0.000427761	0.000380131	0.000594255	0	0.000441419	0	0.000312282	0.000218694	0.000501537	0.000234356	0	0.000281538	0	0
ADP	0.000739263	0	0.000921558	0.00117759	0	0	0	0	0	0	0	0	0	0	0	0	0	0	0	0	0	0	0	0	0	0	0	0	0.00422026	0.00102387	0.000834494	0	0	0	0.00103587	0	0	0	0	0	0.000645614	0	0	0	0.0013405	0	0	0	0
Imidazole-4-methanol	0	0	0.000800471	0.000636287	0.000702003	0.000536192	0.000358433	0.000554906	0	0	0.000401828	0	0.00085424	0.000472572	0.000346245	0	0	0	0.000621828	0.000593467	0	0.000405673	0.000369155	0.000508664	0	0.000398755	0	0	0.000678851	0.000686001	0	0.000379979	0.00045127	0	0.000687975	0.000502053	0.000452772	0.000367638	0.000520351	0	0	0	0	0	0.000662097	0.000689553	0.000324737	0	0.000672214
trans-Cinnamic acid	0	0	0	0	0	0	0	0	0	0	0	0	0	0	0	0	0	0	0	0.00152427	0	0	0	0	0.000768528	0	0	0	0	0	0	0	0	0	0	0	0	0	0	0.000644473	0.00073398	0	0.000608524	0	0.0012515	0.0105743	0	0	0
Glycerol 3-phosphate	0	0	0	0.00162731	0	0	0	0	0	0	0	0	0	0	0.000953016	0	0	0	0.00152313	0	0	0	0	0.000600367	0	0	0.00155231	0	0.00268259	0.00305755	0	0	0	0	0.0010652	0	0	0	0	0	0	0	0	0	0.00257902	0	0	0	0
β-Ala-Lys	0.000508985	0.00167752	0	0	0	0	0	0	0	0	0	0	0	0	0	0	0.00054502	0.000249182	0	0	0	0	0	0	0	0.000847975	0.000702472	0.0004087	0	0	0.00111572	0.000282915	0	0.000985836	0.000710987	0	0	0	0	0	0	0	0.000825072	0.000839783	0.000527711	0	0	0	0
3,4-Dihydroxymandelic acid_-H2O	0	0	0	0	0.00105684	0	0	0	0	0.00052703	0	0	0	0	0.000777075	0.00154981	0	0	0	0	0.00103604	0	0.000785734	0.00317715	0	0	0	0	0	0	0	0	0	0	0.00103953	0	0	0	0	0	0	0.00100094	0	0	0.000927038	0	0	0	0
S-Carboxymethylcysteine	0	0	0.000248559	0.000695939	0	0	0	0	0	0	0	0	0	0	0.00188974	0.000374693	0	0	0.000234652	0	0.00123382	0	0	0	0	0	0	0	0	0.00029643	0	0	0	0	0	0	0	0	0	0	0	0	0	0	0.000273689	0	0	0	0
N-Methyltyramine	0	0.000476398	0	0	0	0	0.00168128	0.000184698	0	0	0	0	0	0.000577035	0	0	0	0	0	0	0	0.00207023	0	0	0.000694499	0	0	0	0	0	0	0	0	0.000752558	0.00221866	0.000193157	0	0.000299583	0	0	0	0.000177138	0	0.000316977	0.000405616	0.0004867	0	0	0
Glycyrrhetinic acid	0	0	0	0	0	0	0.000817748	0	0	0	0	0	0.000953165	0	0	0	0	0	0	0	0.001822	0	0.00161084	0	0	0	0	0	0	0	0	0	0	0	0.0152685	0.00466069	0	0	0	0	0	0	0	0	0	0	0	0	0
N1-Acetylspermine	0	0	0	0.000568824	0.000475838	0	0.00088554	0	0	0	0	0	0.000673503	0.000656626	0.000495901	0.00264554	0	0	0.000624956	0	0	0.00234423	0	0	0	0	0	0.000179446	0.000765859	0	0.000526321	0.000330319	0	0	0	0	0	0	0	0	0	0.000785668	0	0	0.000641611	0.000224402	0	0	0
Thiaproline	0	0	0	0.000379216	0	0	0	0	0	0	0	0	0	0.000351527	0.000856315	0.000808664	0	0	0	0	0.00106635	0	0	0.000677458	0	0	0	0	0.000779455	0.000657654	0.000891001	0	0	0.00164412	0	0	0	0.000477789	0	0	0	0	0	0	0.000882523	0.000454006	0	0	0
Myristoleic acid	0	0	0	0	0	0.0023082	0.00130906	0	0.00142995	0	0	0	0	0	0	0	0	0	0	0	0	0.000633674	0.00205472	0	0	0	0	0.00157465	0	0	0.00069047	0	0.00138217	0	0	0.00089868	0	0	0	0	0	0	0	0	0	0	0	0	0.000575233
γ-Glutamyl-S-Allylcysteine	0	0	0	0	0.00129376	0	0	0	0	0	0	0	0	0	0.00465616	0.000301511	0	0	0.00151585	0	0.00175756	0	0	0	0	0	0	0	0	0	0	0	0.000704723	0	0	0	0	0	0	0	0	0	0	0	0	0	0	0	0
S-Methylmethionine	0	0	0	0	0.00115677	0	0.000514613	0.000545956	0.000422134	0.000454639	0.000158022	0	0.000522604	0	0.000293998	0.000571554	0	0	0.000151742	0.000280638	0	0.00075198	0	0	0	0.000264734	0	0	0.000385196	0.0002041	0.000862417	0.000632045	0.000594224	0.000564019	0	0	0	0	0	0.000233376	0	0.00037031	0	0.000413717	0	0	0	0.000129093	0
5'-Deoxyadenosine	0	0	0	0.000245709	0	0	0.000602073	0.00135879	0.000844267	0.000859253	0	0	0	0	0	0	0	0.00108817	0	0	0	0	0	0	0	0	0	0	0.00192779	0.000917638	0	0	0	0	0	0.000724144	0	0.00146704	0	0.000806836	0	0	0	0	0	0.000841879	0	0.00109415	0.000458217
2'-Deoxycytidine	0.000452075	0	0	0	0.000488808	0	0.000300646	0	0.00035008	0	0.000437045	0	0	0	0	0	0.00076929	0.000393967	0.00050763	0.000530736	0	0.000316623	0	0.000324663	0.000627847	0.000388	0	0.000178764	0.000626283	0.000731357	0	0	0	0.000486527	0.000295187	0.000360508	0.000219333	0.000565489	0	0.000469823	0	0.000387871	0	0	0.000398242	0.00046961	0.000298668	0	0.000334065
Xanthosine	0	0	0	0.00084447	0.000869823	0	0	0	0	0	0.00119474	0.00114039	0	0	0	0.000886611	0	0	0	0	0	0.000819503	0	0.000876569	0	0	0.000857193	0	0.00236949	0	0	0	0	0	0	0	0	0	0	0.00143073	0	0	0	0	0	0	0	0	0.000732682
Ribulose 5-phosphate	0	0	0	0	0	0	0	0	0	0	0	0	0	0	0.00124808	0	0	0	0	0	0	0	0	0	0	0	0	0	0.00271779	0.00149183	0	0	0	0	0	0	0.000445051	0.00141091	0	0	0	0	0	0	0.0038676	0.000491127	0	0	0
Pyridoxamine 5'-phosphate	0	0	0.000367677	0.000287607	0.000306417	0	0.000228804	0.000222939	0	0	0.000409052	0.000308118	0	0	0	0	0	0	0.000693788	0.000368956	0	0	0	0	0	0.000136503	0.000285302	0	0.00186525	0.00138253	0	0	0.000333044	0	0.000274555	0.000272141	0.0003223	0.000744397	0.000469602	0.000128971	0	0.000401615	0.000451588	0.000373923	0.00035727	0.000393075	0	0	0.000366737
Tyr-Arg_divalent	0.000437647	0	0	0	0.000665525	0.000504005	0.00029518	0.000342545	0	0	0.000466843	0	0	0	0	0	0	0	0.000261246	0.000361528	0.000582842	0.000695658	0	0	0	0.000718917	0	0.000165118	0.000623564	0.000413059	0.000455356	0	0	0	0	0.00046999	0.000820913	0.000387283	0	0	0	0.000280977	0	0.000384214	0.000548197	0.00093699	0	0	0.000593803
Ectoine	0.000709373	0	0	0.000412592	0.000789551	0	0	0	0	0.0019679	0.00107636	0.000693075	0	0	0	0	0	0.000263661	0.000375443	0	0	0	0	0	0	0.000685825	0	0	0.000321752	0	0	0	0.000582633	0	0	0	0.000721473	0.00265906	0	0	0.000225025	0	0.00079738	0.000682667	0.000378575	0.000543172	0	0	0
Hippuric acid	0	0	0	0	0	0	0	0	0	0	0.00241209	0	0	0	0	0	0	0	0	0	0.000910058	0	0	0	0	0	0	0	0	0	0	0	0	0	0	0	0	0	0	0	0	0	0.000472946	0	0.000984514	0	0.00108206	0	0.00152148
Acetylcholine	0	0	0	0	0	0	0	0	0	0	0	0	0	0	0	0	0	0	0.00562852	0	0	0	0	0	0	0	0	0	0	0	0	0	0	0	0	0	0	0	0	0	0	0	0	0	0	0	0	0	0
Tetrahydrofolic acid	0	0	0	0	0	0	0.00050368	0	0	0.000536298	0	0	0	0	0	0	0.000907238	0.00119486	0	0	0	0	0	0	0	0	0	0	0.0014855	0.0016498	0.000538149	0	0	0	0	0	0	0	0	0.00260629	0	0	0	0.0041749	0	0	0	0	0
N,N-Dimethylglycine	0	0	0	0	0	0	0	0.00417563	0	0	0	0	0	0	0	0	0	0	0	0	0	0	0	0.00306035	0	0	0	0	0	0	0	0	0	0	0	0	0	0	0	0	0.0035772	0	0	0	0	0	0	0	0.0034256
Pterin	0.000399974	0.000531731	0.000313677	0	0	0.000270059	0.000327978	0.000419841	0.000406849	0.000289115	0.000338619	0.000275404	0	0	0	0.000353471	0	0.000339101	0	0.000288892	0	0	0	0.000372564	0.000216414	0.00041861	0.000558163	0.000463284	0.000346223	0.000634976	0.000305542	0	0.000292862	0.000349916	0	0.000293255	0	0.000309405	0.00055323	0.000366185	0	0	0.000365673	0.000297766	0.000478545	0	0.000689693	0.00042496	0
Tropine	0	0	0	0	0	0	0.000696562	0.00036614	0.000277298	0.000567196	0.000378351	0	0	0	0	0	0	0.000296428	0.000279236	0	0	0	0	0.000339869	0	0.000585723	0.000406389	0.000649553	0.000406948	0.000382282	0.000714575	0	0	0.000502505	0	0	0.000284922	0.000398508	0	0	0	0.000308464	0	0.000139278	0.000380214	0	0	0.000233065	0.000361019
Trimethylamine N-oxide	0	0	0	0	0	0	0	0	0	0	0.00132197	0	0	0	0	0	0	0	0	0.000926931	0.00393377	0	0	0.00106447	0.000787483	0	0	0	0	0.00135661	0	0	0	0	0	0	0	0	0	0	0	0	0	0	0.00208708	0	0	0	0
CMP	0	0	0	0	0	0	0	0	0	0	0	0	0	0	0	0	0	0	0.000945005	0	0	0	0	0	0	0	0.000718529	0	0.00179148	0.00103971	0	0	0	0	0	0	0	0	0.000801347	0	0	0	0.000513935	0	0	0	0	0	0
γ-Glu-Val-Gly	0	0	0	0	0	0	0	0.000386482	0	0	0.000695299	0	0	0	0	0	0	0	0	0	0	0	0	0	0.000557903	0	0	0	0	0	0	0	0	0	0	0	0	0.000659503	0	0	0	0	0	0	0	0	0	0	0
Quinolinic acid	0	0	0	0	0	0	0	0	0	0	0	0	0	0	0	0	0	0	0	0	0	0	0	0	0	0	0	0	0	0	0	0	0.0102227	0	0	0	0	0	0	0	0	0	0	0	0	0	0	0	0
γ-Glu-Tyr	0	0	0	0	0.000457194	0.00029518	0	0	0	0.000201571	0	0	0	0	0.00108213	0	0	0.000299476	0	0.0003054	0.00152688	0	0	0	0	0	0	0	0	0	0	0	0	0	0	0	0.00028069	0	0	0	0	0.000266471	0	0	0	0.000302423	0	0	0
2'-CMP	0.00146586	0	0	0	0	0	0	0	0	0	0.000782581	0	0	0	0	0	0	0	0	0	0	0	0	0	0	0.000965147	0	0.0019721	0	0	0	0	0.000714094	0	0.000821359	0	0	0.000782136	0	0	0	0.000586869	0.000729913	0	0	0	0	0.00101023	0
Histidinol	0	0	0	0	0	0	0	0	0	0	0	0	0	0.00138704	0.000402034	0	0	0	0.00285259	0	0	0	0	0	0	0	0	0	0.000310875	0	0	0	0	0.000654294	0	0.000330792	0	0	0	0	0	0	0	0	0.000670291	0	0	0	0.000463934
3-Hydroxykynurenine	0.000240465	0	0	0	0.000375321	0	0	0	0	0	0.000462328	0	0	0.000327484	0.000399378	0.000274434	0	0	0.000274543	0.000255876	0	0	0	0	0	0.000208478	0	0.000862432	0.000259214	0.000189521	0	0	0	0	0.000330895	0.000645161	0	0	0	0	0	0.000114529	0	0	0.000281063	0	0	0	0
5-Hydroxytryptophan	0	0	0	0	0.000256158	0	0	0.000586638	0	0	0.000600485	0	0	0.000518171	0	0.000575945	0.000426537	0.00048922	0.000306612	0.000340893	0	0	0	0	0.000384279	0	0	0.000217655	0.000402416	0.000356364	0	0.000428135	0	0	0	0.000414467	0.000236965	0.000563384	0	0.000961909	0	0.000618456	0.000397625	0.000642873	0	0	0	0	0.000225433
γ-Glu-His	0	0	0	0	0	0.000346209	0	0	0	0.000203043	0.000385575	0	0	0	0	0	0	0.000185934	0.000223702	0.000341718	0.00323026	0	0	0.000244828	0.000249329	0.000390482	0	0	0.000300906	0.000387951	0	0	0	0	0	0	0	0.000166279	0.000288766	0.000314751	0	0.000339769	0	0.000208574	0.000212232	0.000225888	0	0.000157703	0.000452499
Morpholine	0.000895333	0	0	0	0	0	0	0	0.00115432	0	0.00134816	0	0	0	0.00100243	0.000728896	0	0	0.0013516	0	0	0	0	0	0	0	0	0	0.00141118	0	0	0	0	0	0	0	0.000799755	0	0	0.000678633	0.0010091	0	0	0	0	0	0	0	0
Thr-Asp	0	0	0	0	0	0.000404303	0	0	0	0	0.000268187	0	0	0	0	0	0	0.000302524	0.000458353	0	0.00159009	0.000306729	0	0	0	0	0.000272032	0	0	0	0.000316384	0	0	0	0	0	0.000220038	0.000235737	0	0.000240285	0	0	0	0	0.000710443	0.000286075	0	0.000284004	0.000280974
Thiodiglycolic acid	0	0	0	0	0	0	0	0	0	0	0	0	0	0	0	0	0	0	0	0	0	0	0	0.000479632	0	0	0	0	0	0	0	0	0	0	0	0	0	0	0	0	0	0	0	0	0	0	0	0	0
Hypotaurine	0	0.00163838	0	0	0	0	0	0	0	0	0	0	0	0.000462623	0.000438341	0.000899411	0	0	0	0	0	0	0	0	0	0	0.000551528	0.000563583	0	0	0	0	0	0	0	0	0	0	0	0	0.000527403	0.00267463	0	0	0	0	0	0	0
N-Acetylglucosylamine	0	0	0	0	0	0.000686923	0.000284247	0.000480051	0	0	0	0	0	0	0	0	0	0	0	0	0	0	0	0	0	0	0	0	0	0	0.000512522	0	0	0	0	0.000536461	0	0	0	0	0	0	0	0	0.000746498	0.000713331	0	0	0
Tyr-Glu	0	0	0	0	0	0.000368976	0	0.00070299	0	0.000322956	0	0	0	0	0	0	0	0	0.000545175	0	0	0	0	0	0	0.000581586	0.000476885	0.000561536	0	0	0	0	0	0	0	0	0	0	0	0	0	0	0	0	0	0	0	0	0.000333248
Cystathionine	0	0	0	0	0	0	0	0	0.000813699	0.000612807	0	0	0	0	0.00102191	0.000781587	0	0	0.000461482	0	0.000460527	0	0	0	0	0	0	0	0	0	0	0	0	0	0	0	0.00043514	0.000533215	0	0	0	0	0	0	0	0	0	0	0
Palmatine	0	0	0	0	0	0	0	0	0.000283121	0	0	0	0	0	0	0	0	0	0	0.000617404	0	0	0	0	0	0.00141798	0	0	0.000654379	0	0	0	0	0	0	0.000452004	0.000541633	0.000660205	0	0.000785341	0	0	0	0	0.00039988	0	0	0	0
Kynurenine	0	0	0	0	0.000603107	0.000270059	0	0	0	0	0	0	0	0.000319193	0.000610135	0.000367375	0	0	0.00013688	0	0.000233137	0.000407957	0	0.000380927	0	0.00017125	0.000306865	0.000272239	0	0.000319108	0	0	0.000287453	0	0.000484836	0.000180645	0.000164324	0	0	0	0.000378324	0	0	0	0.000245828	0.000234805	0	0	0
3-Ureidoisobutyric acid	0	0	0	0	0	0	0	0	0	0	0	0	0	0	0	0	0	0	0	0	0	0	0	0	0	0	0	0	0	0	0	0	0	0	0	0	0	0.00323419	0	0	0.00379073	0	0	0	0	0	0	0	0
Melamine	0	0	0	0	0	0	0	0	0	0	0	0	0	0	0.0027921	0	0	0	0	0	0	0	0.00246045	0	0	0	0	0	0	0	0	0	0	0	0	0	0	0	0	0	0	0	0	0	0	0	0	0	0
Methanesulfonic acid	0	0	0	0	0.00591586	0	0	0.003913	0	0	0	0	0.00494265	0	0	0	0	0	0	0	0	0	0	0	0	0	0	0	0	0	0	0.00591921	0	0	0	0	0	0	0	0	0	0	0	0	0	0	0	0	0
Crotonic acid	0	0	0	0	0.00132679	0	0	0	0	0	0	0	0.00189454	0	0	0	0	0	0	0	0	0	0	0	0	0	0	0	0	0	0.00388442	0	0	0	0	0	0	0	0	0	0	0	0	0	0	0.000908434	0	0	0
Ile-Pro-Pro	0	0	0	0	0	0	0.000404506	0.000895824	0	0.000306771	0	0	0	0	0	0	0	0.000403111	0.000345721	0	0	0	0	0	0	0	0	0	0.000690633	0.000415488	0.00028583	0	0	0	0	0	0	0	0	0.000337781	0	0	0	0.000132417	0.000580154	0.000424283	0	0.000847129	0.000537445
Cystine	0	0	0.000349412	0	0	0	0	0	0	0	0	0	0	0	0.000778388	0.000272238	0	0	0.000826757	0.000134541	0.00705485	0.000265629	0	0	0	0	0	0.000157612	0	0	0	0	0	0	0.000346765	0	0	0	0	0	0	0	0	0	0.000581793	0.000173131	0	0	0
Azetidine 2-carboxylic acid	0	0	0	0.000614273	0.000525287	0	0	0	0	0	0	0	0	0	0	0	0	0	0	0	0	0.000557135	0	0	0	0	0	0	0	0	0	0	0	0	0.00053086	0	0.000279985	0	0	0	0	0	0	0	0	0	0	0	0.000407576
Isoamylamine	0	0	0	0	0	0	0	0	0	0	0	0	0	0	0	0	0	0	0	0	0	0	0	0	0	0	0	0	0	0	0	0	0	0	0	0	0	0	0	0	0	0	0	0	0	0	0	0	0
Propylthiouracil	0.00123359	0.000929854	0	0	0	0	0	0	0	0	0	0	0	0	0	0	0	0	0	0.00113658	0	0	0	0	0	0	0.00109725	0	0	0.000973522	0.00111671	0	0	0	0	0	0	0	0	0	0	0.000958225	0	0	0.00101609	0.000872344	0	0.00086597	0
Maleic acid	0.00123633	0	0	0	0	0	0	0	0	0	0	0	0	0	0	0	0	0	0	0	0	0	0	0	0	0	0	0	0	0.00109424	0	0	0	0	0	0	0	0	0	0	0	0	0	0	0	0	0.00102698	0.00173273	0
Glucose 1-phosphate	0	0	0	0.00074953	0	0	0	0	0	0	0	0	0	0	0.000817395	0	0	0	0	0	0	0	0	0	0	0	0	0	0.0013487	0	0	0	0	0	0	0	0	0	0	0	0	0	0	0	0.00472789	0	0	0	0
Isocitric acid	0	0	0	0	0	0	0	0	0	0	0	0	0	0	0	0	0	0	0	0	0	0	0	0	0	0	0	0	0	0	0	0	0	0	0	0	0	0	0	0	0	0	0	0	0	0	0	0	0
Homocysteic acid	0	0	0	0	0.00078337	0	0	0.000982147	0	0	0	0	0	0	0.000797235	0.000717733	0	0	0	0	0.00141209	0	0	0	0	0	0	0	0	0	0	0	0	0	0.000691189	0	0	0	0	0	0	0	0	0	0.000715673	0	0	0	0
N2-Acetylaminoadipic acid	0	0	0	0	0	0	0	0	0	0	0	0	0	0	0	0	0.000590782	0	0	0	0	0	0	0	0	0	0	0	0	0	0	0	0	0	0	0	0	0	0	0	0	0.00115744	0	0	0	0.00312152	0	0	0
Isobutyryl CoA_divalent	0	0	0	0	0	0	0	0	0	0	0	0	0	0	0	0	0	0	0.00122665	0	0	0	0	0	0	0	0	0	0.00448889	0.000876099	0	0	0	0	0	0	0	0	0	0	0	0	0	0	0	0	0	0	0
5-Oxo-2-tetrahydrofurancarboxylic acid	0	0	0	0	0	0	0	0	0	0	0	0	0	0.00115503	0.000932856	0	0	0	0	0	0	0	0	0	0	0	0	0	0	0	0	0	0	0	0.00139521	0	0	0	0	0	0.00144271	0	0	0	0.000826918	0	0	0	0
Cysteinesulfinic acid	0	0	0	0.000353112	0	0	0	0	0	0	0	0	0	0	0	0.000513672	0	0	0.000870887	0.000500179	0.000750234	0.000847377	0	0	0.000296114	0	0	0	0.000691025	0	0	0.000925412	0	0	0.000711356	0	0	0	0	0	0	0	0	0	0	0	0	0	0
2,3-Dihydroxybenzoic acid	0	0	0	0	0.0021278	0.00101434	0	0.00123851	0	0	0	0	0	0	0	0	0.000622313	0.000732818	0	0.00231105	0.00468379	0	0	0	0	0	0	0	0	0	0	0	0	0	0	0	0	0	0	0	0	0	0	0	0	0	0	0	0
2-Aminoethylphosphonic acid	0	0	0	0	0	0	0	0	0	0	0	0	0	0	0.00202699	0	0	0	0	0	0	0	0	0	0	0	0.00219881	0.00487915	0	0	0	0.000472988	0	0	0	0	0	0	0	0	0	0	0	0	0.000838042	0	0	0	0
DOPA	0	0	0	0	0	0	0	0	0	0	0	0	0	0.00055465	0	0	0	0	0	0	0.000983443	0	0	0.000282844	0	0	0	0	0	0	0	0	0	0	0.000681627	0	0	0	0	0	0	0	0	0	0.000568682	0	0	0	0
γ-Glu-Citrulline	0	0	0.000521736	0.000230086	0.000440981	0.000873766	0	0	0	0	0	0.000582761	0	0	0	0	0	0	0	0.000385465	0.000457244	0	0.000534003	0	0	0	0.000359115	0	0	0.000458414	0	0.000559811	0	0.000397051	0	0	0	0	0.000516062	0	0	0	0	0	0	0.000545401	0	0	0
γ-Glu-Gln	0	0	0	0	0	0	0	0	0	0	0	0.000519616	0	0	0	0	0	0	0.000617917	0	0	0	0	0	0.000325032	0	0	0	0	0.000839886	0	0.000453718	0	0	0.000687181	0	0	0	0	0	0	0	0	0	0.000632598	0	0	0	0
ADP-ribose	0	0	0	0	0	0	0	0	0	0	0	0	0	0.00121074	0	0.00282168	0	0	0.000726357	0	0	0	0	0	0	0	0	0	0.000896666	0.000812767	0	0.000767749	0.000563341	0	0	0	0	0.000821328	0	0	0	0	0	0	0	0	0	0	0
Fumaric acid	0	0	0	0.00179221	0	0	0	0	0	0	0	0	0	0	0	0	0	0	0	0	0	0	0	0	0	0	0	0	0	0	0	0	0	0	0	0	0	0	0	0	0	0	0	0	0	0	0	0	0
Homoarginine	0	0	0	0	0	0	0	0	0	0	0	0	0	0	0	0	0	0	0.000893242	0	0	0	0	0	0	0	0	0	0.00108761	0	0	0	0	0	0	0	0	0	0	0	0	0.000497819	0	0	0.000912022	0	0	0	0
5-Methylcytosine	0.000608377	0	0	0	0	0	0	9.68238e-05	0.000840628	0.000225113	0	0	0	0	0.00026389	0	0	0	0	0	0	0	0	0	0	0	0.000426294	0.000571088	0	0	0	0	0	0.000243663	0.000316611	0	0	0	0	0	0	0	0	0	0.00027205	0	0	0	0.000365103
Glucaric acid	0	0	0	0	0	0	0	0	0	0	0	0	0	0	0	0	0	0	0	0	0	0	0	0	0	0	0	0	0	0	0	0	0	0	0	0	0	0	0	0	0	0	0	0	0	0	0	0	0
Ascorbic acid	0.000846907	0	0	0	0	0	0	0	0	0	0.000690411	0	0	0	0	0	0.000760051	0	0	0	0.00132748	0	0	0	0	0	0	0	0.00162474	0.000869062	0	0	0	0	0.0011422	0	0	0	0	0	0	0	0	0	0	0	0	0	0
2'-Deoxyinosine	0	0	0.000417706	0	0.00051637	0.00050165	0	0	0	0	0	0	0	0	0	0	0	0	0	0.000328511	0	0	0.00059889	0	0	0	0	0	0.000338972	0	0	0	0	0	0	0	0	0.000305897	0	0.000960373	0	0	0	0	0	0	0	0	0.000287508
N’-Formylkynurenine	0	0	0.00041453	0	0	0.00050322	0	0	0	0	0	0	0	0	0.000511841	0	0	0	0.000204929	0.000343369	0	0	0	0	0	0	0.000755552	0	0.00068157	0	0.000307513	0	0	0	0	0	0	0	0	0	0	0	0	0	0.000290077	0	0	0	0
Tiglic acid	0	0	0	0	0	0	0	0	0	0	0	0	0.00327209	0	0	0	0	0	0	0	0	0	0	0	0	0	0	0	0	0	0	0	0	0	0	0	0	0	0	0	0	0	0	0	0	0	0	0	0
N-Formylaspartic acid	0.00370739	0	0	0	0	0	0	0	0	0	0	0	0	0	0	0	0	0	0	0	0.00122031	0	0	0	0	0	0	0	0	0	0	0	0	0	0	0	0	0	0	0	0	0	0	0	0	0	0	0	0
7-Methylxanthine	0	0	0	0	0	0	0	0	0	0	0.00155946	0.000858926	0	0	0	0	0	0	0.000731332	0	0	0	0	0	0	0	0	0	0	0	0	0	0	0	0.000837949	0	0	0	0	0	0	0	0	0	0	0	0	0	0
3,4-Dihydroxybenzylamine_-NH3	0	0	0	0	0	0	0	0	0	0	0	0	0	0	0	0	0	0	0	0	0	0	0	0	0	0.00143535	0	0	0	0	0	0	0	0	0	0	0	0	0	0	0	0	0	0	0	0	0	0	0
3-Phosphoglyceric acid	0	0	0	0	0	0	0	0	0	0	0	0	0	0	0	0	0	0	0	0	0	0	0	0	0	0	0	0	0.00165809	0	0	0	0	0	0	0	0	0	0	0	0	0	0	0	0	0	0	0	0
Chelidonic acid	0	0	0	0	0	0	0	0	0	0	0	0	0	0	0	0	0	0	0	0	0	0	0	0	0	0	0	0	0	0	0	0	0	0	0	0	0	0	0	0	0	0	0	0	0	0	0	0	0
Sedoheptulose 7-phosphate	0	0	0	0	0	0	0	0	0	0	0	0	0	0	0.00112529	0	0	0	0	0	0	0	0	0	0	0	0	0	0.000905929	0	0	0	0	0	0	0	0	0	0	0	0	0	0	0	0.0015945	0	0	0	0
Salsolinol	0	0	0	0	0	0	0	0	0	0	0	0	0	0	0	0	0	0.00036882	0.0012726	0	0	0	0	0	0	0	0	0	0	0	0	0	0	0	0	0	0	0	0	0	0	0	0	0	0	0	0	0	0
γ-Glu-Trp	0	0	0	0	0	0	0	0	0	0	0	0	0	0	0	0	0	0	0	0	0.00115255	0	0	0	0	0	0	0.000752581	0	0	0.000446486	0	0	0	0	0	0	0	0	0	0	0	0	0	0.000521975	0	0	0	0
Lysinamide	0	0	0.000510618	0.000761272	0	0	0	0	0	0	0	0	0	0	0.00040292	0	0	0	0	0	0	0.000522885	0	0	0	0	0	0.000272239	0	0	0	0	0	0.000718206	0	0	0	0	0	0	0	0	0	0	0	0	0	0	0
Succinic semialdehyde	0	0	0	0	0.00183316	0	0	0.00178068	0	0	0	0	0	0	0	0	0	0	0	0	0	0	0	0	0	0	0	0	0	0	0	0	0.00223432	0	0	0	0	0	0	0	0	0	0	0	0	0	0	0	0
Propionyl CoA_divalent	0	0	0	0	0	0	0	0	0	0	0	0	0	0	0	0	0	0	0.00051512	0	0	0	0	0	0	0	0	0	0.00338658	0.000673787	0	0	0	0	0	0	0	0	0	0	0	0	0	0	0	0	0	0	0
Acetyl CoA_divalent	0	0	0	0	0	0	0	0	0	0	0	0	0	0	0	0	0	0	0.000945005	0	0	0	0	0	0	0	0	0	0.00350515	0.000656195	0	0	0	0	0	0	0	0	0	0	0	0	0	0	0	0	0	0	0
7,8-Dihydrobiopterin	0	0	0	0	0	0	0	0	0	0	0	0	0	0	0.000465793	0.000319807	0	0	0	0	0.00115091	0	0	0	0	0	0	0	0	0	0	0	0	0	0	0	0	0	0	0	0	0	0	0	0	0	0	0	0
Rhein	0	0	0	0	0	0	0	0	0	0	0	0	0	0	0	0	0	0	0	0	0	0	0	0	0	0	0	0	0	0	0	0	0	0	0.00659838	0	0.00253529	0.00163925	0	0	0	0	0	0	0	0	0	0	0
Spermine	0.0012897	0	0	0	0	0	0	0	0	0	0	0	0	0	0	0.00138827	0	0	0	0	0	0	0	0	0	0	0	0	0	0	0.000241477	0.000798333	0	0	0	0	0	0	0	0	0	0.000271815	0	0	0	0	0	0	0
N-Formylmethionine	0	0	0	0	0	0	0	0	0	0	0	0	0	0	0	0	0	0	0	0	0.000667501	0	0	0	0	0	0	0	0	0	0	0	0	0.000489695	0	0	0	0	0	0	0	0	0	0	0	0	0	0	0
2-Amino-2-methyl-1,3-propanediol	0	0	0	0	0	0	0	0	0	0	0	0	0	0	0	0	0	0	0	0	0	0	0	0	0	0	0	0	0	0	0	0	0	0	0	0	0	0	0	0.00983634	0	0	0	0	0	0	0	0	0
Metanephrine	0	0	0	0.000296839	0	0	0	0	0	0	0	0	0	0	0	0	0	0	0	0	0	0	0	0	0	0	0	0	0.000985194	0	0	0	0	0	0	0.000606842	0	0.00152949	0	0	0	0	0	0	0	0	0	0	0
Purine	0	0	0	0	0	0.000301461	0	0	0	0	0	0	0	0	0	0	0	0	0	0	0	0.000368379	0	0.000375605	0	0	0	0	0	0	0	0.000351387	0	0	0	0	0	0.000250471	0	0	0	0	0	0	0	0	0	0	0.000381439
Thiamine diphosphate	0	0	0	0	0	0	0	0	0	0	0	0	0	0	0	0	0	0	0	0	0	0	0	0	0	0	0	0	0	0	0	0.000587808	0	0	0	0	0	0	0	0	0	0	0	0	0	0	0	0	0
3-Methylguanine	0	0	0	0	0	0	0	0	0	0	0	0	0	0	0	0	0	0	0.00087447	0	0.00193733	0	0	0	0	0	0	0	0	0	0	0	0	0	0	0	0	0	0	0	0	0	0	0	0.00138565	0	0	0	0
Sucrose 6'-phosphate	0	0	0	0	0	0	0	0	0	0	0	0	0	0	0.00179057	0	0	0	0	0	0	0	0	0	0	0	0	0	0	0	0	0	0	0	0	0	0	0	0	0	0	0	0	0	0	0	0	0	0
Tartaric acid	0	0	0	0	0	0	0	0	0	0	0	0	0	0	0	0	0	0	0	0	0	0	0	0	0	0	0	0	0	0	0	0	0	0	0.000742523	0	0	0	0	0	0	0	0	0	0.00130156	0	0	0	0
N1-Methylguanosine	0	0	0	0	0	0	0	0	0	0	0	0	0	0.000284372	0	0.000308097	0	0	0	0	0.000632096	0	0	0	0	0	0	0	0	0	0	0	0	0	0	0	0	0	0	0	0	0	0	0	0.00113736	0	0	0	0
N-Carbamylglutamic acid	0	0	0	0	0	0	0	0	0	0	0	0	0	0	0	0	0	0	0	0	0.00105484	0	0	0	0	0	0	0	0	0	0	0	0	0.00137955	0	0	0	0	0	0	0	0	0	0	0	0	0	0	0
2-Amino-2-(hydroxymethyl)-1,3-propanediol	0	0	0	0	0	0	0	0	0	0	0	0	0	0	0	0	0	0	0	0	0	0.00140882	0	0	0.00073482	0	0	0	0	0	0	0	0	0	0	0	0	0	0	0	0	0	0	0	0	0	0	0	0
2'-Deoxyadenosine	0	0	0	0	0	0	0	0	0	0	0	0	0	0	0	0	0	0	0	0	0	0	0	0	0	0	0	0	0.000180362	0	0	0	0	0	0	0	0	0	0	0	0	0	0	0	0.000364645	0	0	0	0
His-Glu	0	0	0.000264441	0	0	0.000142095	0	0	0	0	0	0	0	0	0.000335619	0	0	0	0	0	0.000361198	0	0	0	0	0	0	0	0.000156797	0	0	0	0	0	0	0.000121994	0	0	0	0	0	0	0	0	0.000190926	0	0	0	0
Biopterin	0	0	0	0	0	0	0	0	0	0	0	0	0	0	0	0	0	0	0	0	0.000933368	0	0	0	0	0	0	0	0	0	0	0	0	0	0	0	0	0	0	0	0	0	0	0	0	0	0	0	0
Xanthurenic acid	0	0	0	0	0	0	0	0	0	0	0	0	0	0.000759496	0	0	0	0	0.00104506	0	0	0	0	0	0	0	0	0	0	0	0	0	0	0	0	0	0.000536728	0	0	0	0	0	0	0	0	0	0	0	0
4-Trimethylammoniobutanal	0	0	0	0	0	0	0	0	0	0	0.000173373	0	0	0	0	0	0	0	0	0	0	0	0	0	0	0	0	0.000525374	0	0	0	0	0	0	0	0	0	0	0	0	0	0	0	0	0	0	0	0	0
Cys	0	0	0	0	0	0	0	0	0	0.000131684	0	0	0	0	0.000749165	0.000476417	0	0	0	0	0.000858666	0	0	0.000302613	0	0	0	0	0	0	0	0	0	0	0	0	0	0	0	0	0	0.000201571	0	0	0.00030073	0	0	0	0
myo-Inositol 2-phosphate	0	0	0	0	0	0	0	0	0	0	0	0	0	0	0.00372776	0	0	0	0	0	0.000622374	0	0	0	0	0	0	0	0	0	0	0	0	0	0	0	0	0	0	0	0	0	0	0	0	0	0	0	0
γ-Glu-Asn	0	0	0	0.000313172	0	0	0	0	0	0	0	0	0	0	0.000580913	0	0	0	0.000366057	0	0	0	0	0	0	0	0	0	0.00015861	0	0	0	0	0	0	0	0	0	0	0	0	0.000161868	0	0	0	0	0	0	0
Digalacturonic acid	0	0	0	0	0	0	0	0	0	0	0	0	0	0	0	0	0	0	0	0	0	0	0	0	0	0	0	0	0	0	0	0	0	0	0	0	0	0	0	0	0	0	0	0	0	0	0	0	0
Isoproterenol	0	0	0	0	0	0	0	0	0	0	0	0	0	0	0	0	0	0	0	0	0	0	0	0	0	0	0	0	0	0	0	0	0	0	0	0	0	0	0	0	0	0	0	0.000113892	0.000603098	0.000180562	0	0	0
Trimethylsulfonium	0	0	0	0	0	0	0	0	0	0	0	0	0	0	0	0	0	0	0	0	0	0	0	0	0	0	0	0	0	0	0	0.00196009	0	0	0	0	0	0	0	0	0	0	0	0	0	0	0	0	0
4-Amino-3-hydroxybutyric acid	0	0	0	0	0	0	0	0	0	0	0	0	0	0	0	0	0	0	0	0	0	0	0	0	0	0	0	0	0	0	0	0	0	0	0.000835568	0	0	0	0	0	0	0	0	0	0	0	0	0	0
Glucosamine 6-phosphate	0	0	0	0	0	0	0	0	0	0	0	0	0	0	0	0	0	0	0	0	0	0	0	0	0	0	0	0	0.000933718	0	0	0	0	0	0	0	0	0	0	0	0	0	0	0	0.00106609	0	0	0	0
3-Ureidopropionic acid	0	0	0	0	0	0	0	0	0	0	0	0	0	0	0	0	0	0	0	0	0	0	0	0	0	0	0	0	0	0	0	0	0	0	0	0	0	0	0	0	0	0	0	0	0	0	0	0	0
Anthranilic acid	0	0	0.000396265	0	0.000775771	0	0	0	0	0	0	0	0	0	0	0	0	0	0	0	0	0	0.000875099	0	0	0	0	0.000135778	0	0.000230017	0.00032624	0	0	0	0	0	0	0	0	0	0	0	0	0	0	0	0	0	0
Hordenine	0	0	0	0	0	0	0	0	0	0	0.000270896	0.000332463	0	0	0	0	0	0.000304048	0	0.000236066	0	0	0	0	0.000130836	0.000254806	0	0.000152836	0.000392446	0.000252695	0	0	0	0	0	0	0	0.000270116	0	0.000142022	0	0	0	0	0	0	0	0	0
trans-Crocetin	0	0	0	0	0	0	0	0	0	0	0	0	0	0	0	0	0	0	0	0	0	0	0	0	0	0	0	0	0	0	0	0	0	0	0.00158772	0	0	0	0	0	0	0	0	0	0	0	0	0	0
Neopterin	0	0	0	0	0	0	0	0	0	0	0	0	0	0	0	0	0	0	0	0	0.000362019	0	0	0	0	0	0	0	0	0	0	0	0	0	0	0	0	0	0	0	0	0	0	0	0.000358909	0	0	0	0
Isovalerylcarnitine	0	0	0	0	0	0	0	0	0	0	0	0	0	0	0	0	0	0	0	0	0	0	0	0	0	0	0	0	0	0	0	0	0	0.000953081	0	0	0	0	0	0	0	0	0	0	0	0	0	0	0
Diisopropanolamine	0	0	0	0	0	0	0	0	0	0	0	0	0	0	0	0	0	0	0	0	0	0	0	0	0	0	0	0	0	0	0	0	0	0	0	0	0	0	0	0	0	0	0	0	0	0	0	0	0
N-Formylglycine	0	0	0	0	0	0	0	0	0	0	0	0	0	0	0	0	0	0	0	0	0	0	0	0	0	0	0	0	0	0	0	0	0	0	0	0	0	0	0	0	0	0	0	0	0	0	0	0	0
Phentolamine	0	0	0	0	0	0	0	0	0	0	0	0	0	0	0	0	0	0	0	0	0	0	0	0	0	0	0	0	0	0	0	0	0	0	0	0	0	0	0	0	0	0	0	0	0	0	0.00202141	0	0.00172587
Loperamide	0	0	0	0	0	0	0	0	0	0	0	0	0	0	0	0	0	0	0	0	0	0	0	0	0	0	0	0	0	0	0	0	0	0	0	0	0	0	0	0	0	0	0	0	0	0.000244465	0	0	0
N1-Methyl-4-pyridone-5-carboxamide	0	0	0	0	0	0	0	0	0	0	0	0	0	0	0	0	0	0	0	0	0	0	0	0	0	0	0	0	0.000239274	0	0	0	0	0	0	0	0	0	0	0	0	0	0	0	0	0	0	0	0
10-Hydroxydecanoic acid	0	0	0	0	0	0	0	0	0	0	0	0	0	0	0	0	0	0	0	0	0	0	0	0	0	0	0	0	0	0	0	0	0	0	0	0	0	0	0	0	0	0	0	0	0	0	0	0	0
2-Methylthiazolidine-4-carboxylic acid	0	0	0	0	0	0	0	0	0	0	0	0	0	0	0	0	0	0	0	0	0	0	0	0	0	0	0	0	0	0	0	0	0	0	0	0	0	0	0	0	0	0	0	0	0	0	0	0	0
Betaine aldehyde_+H2O	0	0	0	0	0	0	0	0	0	0	0	0	0	0	0	0	0	0	0.0013907	0	0	0	0	0	0	0	0	0	0	0	0	0	0	0	0	0	0	0	0	0	0	0	0	0	0	0	0	0	0
S-Methylcysteine-S-oxide	0	0	0	0	0.000381806	0	0	0	0	0	0	0	0	0	0	0	0	0	0	0	0	0	0	0	0	0	0	0	0.000314501	0	0.000234578	0	0	0	0	0	0	0	0	0	0	0	0	0	0	0	0	0	0
5-Methoxy-N,N-dimethyltryptamine	0	0	0	0	0	0	0	0	0	0	0	0	0	0	0	0	0	0	0	0	0	0	0	0	0	0	0	0	0	0	0	0	0	0	0	0	0	0.000277132	0	0	0	0	0	0	0	0.000324714	0	0	0
Glutathione (GSSG)_divalent	0.000354286	0	0	0.000422534	0	0	0	0	0	0	0	0	0	0	0	0	0	0	0	0	0	0	0	0	0	0	0.000616218	0	0	0.000106099	0	0	0	0	0	0	0	0	0	0	0	0	0	0	0	0	0	0	0
3-Mercaptolactic acid	0	0	0	0	0.000737497	0	0	0.000424385	0	0	0	0	0.000825179	0	0	0	0	0	0	0	0	0	0	0	0	0	0	0	0	0	0	0	0	0	0	0	0	0	0	0	0	0	0	0	0	0	0	0	0
3-Indoxylsulfuric acid	0	0	0	0	0	0	0	0	0	0	0	0	0	0	0	0	0	0	0	0	0	0	0	0	0	0	0	0	0	0	0	0	0	0	0	0	0	0	0	0	0	0	0	0	0	0	0	0	0
3-Amino-1,2,4-triazole	0	0	0	0	0	0	0	0	0	0	0	0	0	0	0	0	0	0	0	0	0	0	0	0	0	0	0	0	0	0	0	0	0	0	0	0	0	0	0	0.000168123	0	0	0	0	0	0	0	0	0
α-Chaconine	0	0	0	0	0	0	0	0	0	0	0	0	0	0	0	0	0	0	0	0	0	0	0	0	0	0	0	0	0	0	0	0	0	0	0	0	0	0	0	0	0	0	0	0	0	0	0	0	0
4-Methylpyrazole	0	0	0	0	0	0	0	0	0	0	0	0	0	0	0.000525124	0	0	0	0	0	0.00049008	0	0	0	0	0	0	0	0	0	0	0	0	0	0	0	0	0	0	0	0	0	0	0	0	0	0	0	0
Cysteamine	0	0	0	0	0	0	0	0	0	0	0.000128224	0	0	0	0	0	0	0	0	0	0	0	0	0	0.000136596	0	0	0	0	0	0	0	0	0	0.000326134	0	0.000110019	8.48935e-05	0	0	0	0	0	0	0	0	0	0	0
Lidocaine	0	0	0	0	0	0	0	0.000401127	0	0	0	0	0	0	0	0	0	0	0	0	0	0	0	0	0	0	0	0	0	0	0	0	0	0	0	0	0	0	0	0	0	0	0	0	0	0.000173131	0	0	0
Octanoylcarnitine	0	0	0	0	0	0	0	0	0	0	0	0	0	0	0	0	0	0	0	0	0.000292242	0	0	0	0	0	0	0	0	0	0	0	0	0	0	0	0	0	0	0	0	0	0	0	0	0	0	0	0
5,6-Dimethylbenzimidazole	0	0	0	0	0	0	0	0	0	0	0	0	0	0	0	0	0	0	0	0	0	0	0	0	0	0	0	0	0	0	0.000362708	0	0	0	0	0	0	0	0	0	0	0	0	0	0	0	0	0	0
2-Phosphoglyceric acid	0	0	0	0	0	0	0	0	0	0	0	0	0	0	0	0	0	0	0	0	0	0	0	0	0	0	0	0	0	0	0	0	0	0	0	0	0	0	0	0	0	0	0	0	0	0	0	0	0
Aminophylline	0	0	0	0	0	0	0	0	0	0	0	0	0	0	0	0	0	0	0	0	0	0	0	0	0	0	0	0	0	0	0	0	0	0	0.00133548	0	0	0	0	0	0	0	0	0	0	0	0	0	0
Deamido-NAD+	0	0	0	0	0	0	0	0	0	0	0	0	0	0	0	0	0	0	0	0	0	0	0	0	0	0	0	0	0	0	0	0	0	0	0	0	0	0	0	0	0	0	0	0	0	0	0	0	0
Buformin	0	0	0	0	0	0	0	0	0	0	0	0	0	0	0	0	0	0	0	0	0	0	0	0	0	0	0	0	0	0	0	0	0	0	0	0	0	0	0	0	0	0	0	0	0	0	0	0	0
Ursolic acid	0	0	0	0	0	0	0	0	0	0	0	0	0	0	0	0	0	0	0	0	0	0	0	0	0	0	0	0	0	0	0	0	0	0	0	0	0	0	0	0	0	0	0	0	0	0	0	0	0
Hexylamine	0	0	0	0	0	0	0	0	0	0	0	0	0	0	0	0	0	0	0	0	0	0	0	0	0	0	0	0	0	0	0	0	0	0	0	0	0	0	0	0	0	0	0	0	0.000540002	0	0	0	0
NADP+	0	0	0	0	0	0	0	0	0	0	0	0	0	0	0	0	0	0	0	0	0	0	0	0	0	0	0	0	0.00103376	0	0	0	0	0	0	0	0	0	0	0	0	0	0	0	0	0	0	0	0
dTDP	0	0	0	0	0	0	0	0	0	0	0	0	0	0	0	0	0	0	0	0	0	0	0	0	0	0	0	0	0.000887403	0	0	0	0	0	0	0	0	0	0	0	0	0	0	0	0	0	0	0	0
3-Methoxyanthranilic acid	0	0	0	0	0	0	0	0	0	0	0	0	0	0	0	0	0	0	0	0	0	0	0	0	0	0	0	0	0	0	0	0	0	0	0	0.00014389	0	0	0	0	0	0	0	0	0	0	0	0	0
Cysteine glutathione disulfide	0	0	0	0	0	0	0	0	0	0	0	0	0	0	0	0	0	0	0	0	0.000443288	0	0	0	0	0	0	0	0	0	0	0	0	0	0	0	0	0	0	0	0	0	0	0	0	0	0	0	0
β-Cyanoalanine	0	0	0	0	0	0	0	0	0	0	0	0	0	0	0	0	0	0	0	0	0	0	0	0	0	0	0	0	0	0	0	0	0	0	0	0	0	0	0	0	0	0	0	0	0	0	0	0	0
Tropinone	0	0	0	0	0	0	0	0	0	0	0	0	0	0	0	0	0	0	0	0	0	0	0	0	0	0	0	0	0	0	0	0	0	0	0	0	0	0	0	0	0	0	0	0	0	0	0	0	0
4,6-Dihydroxyquinoline	0	0	0	0	0	0	0	0	0	0	0	0	0	0	0	0	0	0	0	0	0	0	0	0	0	0	0	0	0	0	0	0	0	0	0	0	0	0	0	0	0	0	0	0.000358829	0	0	0	0	0
[truncated: 111 more columns]

## Sheet: Supplementary_Data5
Supplementary Data 5. Metabolome quantitative value data
(nmol/g dry feces)	C_01_0w	C_01_4w	C_04_0w	C_04_4w	C_05_0w	C_05_4w	C_06_0w	C_06_4w	C_07_0w	C_07_4w	C_08_0w	C_08_4w	C_12_0w	C_12_4w	C_13_0w	C_13_4w	C_16_0w	C_16_4w	C_19_0w	C_19_4w	C_20_0w	C_20_4w	C_21_0w	C_21_4w	C_23_0w	C_23_4w	C_24_0w	C_24_4w	C_27_0w	C_27_4w	C_30_0w	C_30_4w	C_32_0w	C_32_4w	C_37_0w	C_37_4w	C_38_0w	C_38_4w	C_41_0w	C_41_4w	C_42_0w	C_42_4w	C_43_0w	C_43_4w	C_47_0w	C_47_4w	C_49_0w	C_49_4w	C_52_0w
Propionic acid	58111.8	38727.2	62800	78904.5	174308	114573	150108	133561	59840.9	44552.9	82690	66039.2	170681	192895	81615.5	111064	18578.2	18343.2	67390.2	82116.3	182553	328140	173369	145143	67526.3	44087.4	23155.1	50055	115773	73560.7	97881.7	132940	123545	189478	156769	74873.2	95909.9	61213.5	42913.6	45247.1	51010.1	45866.4	54686.9	75203.6	127731	105231	34810.8	22488.1	73411.7
Butyric acid	51667.4	36326.3	36403.5	67203.2	108629	70166.2	193988	132060	73652.4	29696.1	37250.2	34663.9	78367.3	55611.1	35979.6	53312.3	17994	19120	128511	55083.1	23145.9	90963.4	82458.9	57166.5	43897.2	43696.2	9259.45	15726	78996.8	52576.3	64057.6	41018.2	54134.8	58955.2	77692.8	58124.4	45966.2	29352.9	29421.2	39688.7	46674.5	58875.1	56393.9	66955.3	88322.6	57449.1	33509.2	36832.4	69184.1
Glu	14370.6	11632.5	28622.1	14822.4	19992.4	22937.3	11951.4	21262.1	10380.7	11506.2	16529.2	15659	16726.2	11477.3	17615.7	14190.6	5793.19	7289.74	11602.5	18692.1	6372.72	12644	18384.2	18862	19744.2	15811.7	7224.05	5708.04	33006.2	28020.2	16288	17656.1	17502.7	6185.1	17713.4	23392	14449.9	17420.3	20268.7	7573.53	17634.1	11924.7	8650.51	11262.3	12938.2	20077.7	22295.7	7521.07	19275.1
Succinic acid	1442.64	1682.96	2338.02	1019.74	2954.85	1078.87	1445.55	704.215	564.622	900.236	1124.03	1837.68	1757.93	745.999	14559.7	35416	633.666	744.949	13116	3045.55	76919.3	1722.86	761.491	3169.67	2150.81	964.809	769.003	3009.4	3858.4	2158.5	6098.22	7802.25	4445.63	1331.71	3667.39	3398.27	2450.81	4956.74	933.846	429.417	612.32	335.569	611.163	686.769	28239.5	2796.24	916.083	308.649	2528.02
Deoxycholic acid	8129.07	27311.7	10621.4	11042.7	6997.59	14587	7156.75	2421.54	10504.9	1463.08	20668.5	12003.6	6977.9	4621.33	1962.81	3194.21	5943.37	4709.59	3513.72	6456.5	5946.27	26485.4	19546.8	19016.3	9313.49	9875.02	55.076	199.687	18442	7500.81	10375.8	12357.8	7691.15	2812.37	5198.79	5814.91	5044.76	3601.29	4027.98	2081.67	7385.3	6478.36	4425.18	6486.45	13069	18830.1	7542.26	7145.77	11963
Cholic acid	2344.12	11373.5	1160.51	5877.6	1986.11	584.076	467.689	407.69	547.149	162.225	609.976	283.497	7755.22	3552.39	25260	29999.9	428.11	498.253	2852.31	673.339	27899.7	14827	1736.66	4543.79	758.064	461.047	4784.37	13207.3	5463.9	3426.39	413.851	771.367	2341.92	1109.08	6400.72	300.194	427.965	960.837	527.255	292.173	8823.5	2743.33	389.466	456.119	6033.46	373.151	1000.5	795.105	425.766
5-Aminovaleric acid	5182.43	4471.83	3960.19	5310.7	1385.43	279.941	655.293	1115.58	280.436	512.481	723.281	785.972	743.742	10137.7	41014.3	20084.1	348.895	339.375	2559.33	644.432	37310.5	1985.19	3613.45	3710.9	459.777	695.128	1904.34	2093.59	2759.95	2393.65	416.306	315.755	222.591	6100.52	1401.11	426.575	516.57	849.774	242.852	0	5317.68	304.43	502.599	430.092	4849.9	391.297	539.941	475.129	688.311
Asp	3784.7	4653.79	6477.17	5003.75	5070.76	2959.55	1251.41	1459.16	1649.37	1731.92	1845.16	3225.17	2587.44	4470.61	3737.46	3235.26	453.348	739.606	3595.61	4396.84	2015.75	1768.36	2439.65	5010.74	2091.63	1824.26	1728.48	828.276	8334.71	6034.05	3730.52	4539.18	2593.75	1242.05	5950.98	2934.53	2189.41	3656.94	2844.43	838.565	2168.19	1309.64	1057.78	1345.73	4274.69	4447.47	1450.43	715.299	2279.27
Lys	2245.57	1366.2	2634.5	1291.05	3713.37	4774.78	4031	3050.62	1801.86	1811.8	3240.29	2014.59	5265.5	4627.1	3321.67	7946.08	1852.14	1615.67	4870.29	3119.22	1884.72	4253.12	3506.37	2968.5	2143.82	3631.55	1281.62	1659.99	6953.96	5172.67	4347.48	4975.07	1644.24	3072.01	3427.2	2658.35	3963.5	3238.86	3431.76	1747.54	1904.4	4766.46	1919.1	3400.54	1937.72	3445.84	2229.91	2052.28	2827.21
Ala	1139.49	936.142	1179.53	2656.27	2393.58	2103.68	1795.17	2101.04	1163.86	957.424	1593.31	1739.69	2530	4113.46	10501	5566.89	641.488	771.606	3236.86	1892.22	8401.92	2289.41	1999.25	2345.44	1428.97	2451.33	1053.96	1615.92	3963.02	3482.42	2666.25	2180.89	963.92	1506.85	2124.66	1108.87	1626.61	2104.22	1043.88	1033.11	748.96	899.16	1050.99	1238.3	4506.2	1476.83	1212.73	1056.15	1779.02
Lactic acid	1360.71	494.135	671.792	1351.18	666.055	746.055	842.884	720.833	695.861	1122.48	575.841	568.263	536.863	734.307	636.176	646.747	541.015	643.832	94515.5	885.65	1092.5	916.893	747.629	668.17	907.829	546.017	426.314	1607.93	1296.71	723.812	763.776	979.749	1090.65	1297.85	988.425	1146.95	7942.78	896.138	557.902	617.137	802.759	646.608	525.752	724.997	10080.8	772.974	880.341	491.672	3141.74
Gly	537.266	395.101	1013.52	1117.95	974.089	910.138	785.671	779.63	322.983	387.923	928.819	1046.48	1570.81	2291.67	3409.7	7870.66	267.992	371.933	651.318	912.933	18850.7	944.889	839.387	1187.06	490.671	825.287	350.434	1000.76	1439.98	2472.75	1200.41	1106.96	525.928	505.098	1181.34	592.35	511.85	1048.09	457.28	401.903	364.338	439.646	487.687	473.408	2448.5	998.449	480.089	360.212	746.153
Pro	639.938	264.307	1823.55	1042.96	2125.86	1339.72	907.013	970.501	456.316	622.767	781.894	1177.42	1174.49	995.852	1140.2	1344.17	1054.21	1246.72	849.12	1575.3	488.514	1210.28	1305.81	1609.81	1251.26	924.665	531.928	761.967	1239.95	1193.04	1252.54	1361.07	1153.39	19669.1	997.351	1181.93	1334.83	1588.98	1049.33	752.282	987.612	621.297	725.387	798.52	849.999	1593.39	774.092	525.309	1129.58
Val	319.146	246.743	516.729	493.701	588	530.905	657.96	724.427	302.348	249.84	319.838	296.263	412.916	327.755	374.561	621.242	219.994	342.802	643.931	399.94	16357.7	6265.81	615.643	647.674	293.613	583.091	290.072	885.706	903.829	897.874	665.353	466.41	233.898	375.663	1090.76	227.392	301.964	506.886	299.516	338.67	283.038	183.981	357.619	302.644	1968.93	460.832	326.176	272.164	516.884
Putrescine	55.1269	61.1535	1344.52	4101.68	127.625	37.62	61.2598	53.0759	0	11.8029	277.705	221.874	447.048	1056.27	8266.56	1876.28	11.1759	7.94602	302.272	64.61	931.584	2456.74	1239.48	1306.19	61.9514	111.571	502.948	1101.59	954.841	459.012	87.1211	59.3979	41.1901	5314.41	201.5	45.7231	129.909	38.8252	30.5396	17.2386	73.6734	22.7169	8.16869	25.1643	2842.24	187.826	8.63611	91.6211	120.989
Citrulline	275.941	384.611	1259.9	836.776	975.055	1701.13	835.494	978.002	396.46	416.513	873.798	1059.84	858.696	1124.18	2783.17	295.87	482.397	414.403	382.381	866.42	2441.87	450.515	1161.52	1014.4	776.293	710.042	337.346	405.466	856.199	1772.74	1344.96	1553.98	328.606	989.917	351.305	1062.88	1053.7	1193.21	506.412	468.486	391.792	327.369	409.134	922.504	757.481	1560.75	1006.65	548.373	647.869
Arg	673.417	171.296	445.021	586.106	899.182	608.436	865.899	624.665	326.515	500.171	394.868	144.348	593.316	376.051	2591.43	1248.56	266.358	113.462	1656.93	1285.99	11303.7	2080.43	290.144	92.0549	243.103	736.457	68.9197	90.0217	1068.84	443.607	466.978	375.078	781.404	455.611	692.962	300.356	520.824	118.717	1460.5	497.396	437.621	1315.21	437.267	638.878	161.524	173.374	136.416	96.9653	516.955
β-Ala	133.67	495.48	209.133	3314.7	1579.94	153.047	146.59	137.24	73.9929	87.761	162.561	128.153	834.421	2575.94	2418.38	2033.94	63.3055	57.8485	227.296	141.022	927.444	985.743	478.375	608.657	61.2197	100.829	42.1165	109.194	741.355	469.518	125.261	158.763	150.062	2320.6	278.39	115.948	115.147	115.67	95.3901	77.1495	539.406	75.1196	52.7382	72.9799	1594.28	189.084	91.0686	79.7022	128.093
Leu	205.528	149.973	282.987	278.737	314.649	408.528	292.959	384.937	134.784	166.527	153.793	190.613	272.877	176.193	224.76	187.029	124.645	197.005	185.473	176.062	11705.4	2893.37	367.446	426.05	191.192	342.776	240.539	674.929	313.334	388.903	459.625	295.109	116.424	256.432	527.688	123.072	127.45	194.533	150.993	223.903	142.003	106.544	235.812	147.384	1072.6	282.445	184.178	156.48	220.397
Tyr	186.399	147.945	530.068	700.27	901.239	528.941	262.482	343.182	168.37	193.386	315.702	275.72	493.553	1645.78	279.751	259.454	82.7512	80.3525	418.129	349.482	6053.62	616.752	581.936	535.987	313.9	282.304	143.556	311.38	1146.03	772.559	590.748	539.671	450.488	203.814	1986.52	279.689	327.302	291.793	206.377	122.12	158.009	140.99	156.908	218.014	1457.56	536.079	195.122	121.642	321.39
Thr	205.305	170.494	325.175	509.361	159.201	174.617	458.63	126.081	150.328	129.557	353.541	217.482	321.355	1222.24	835.254	1807.3	84.6294	67.9664	972.167	335.392	6286.21	533.207	261.13	216.864	150.893	267.302	198.838	653.32	750.739	596.012	221.862	272.677	128.125	235.099	558.816	112.487	175.86	250.841	108.389	141.734	205.85	259.923	98.8866	165.354	670.431	93.1918	121.621	154.495	341.042
His	251.848	165.948	479.605	340.083	290.822	223.7	337.21	379.898	126.681	175.359	352.373	316.465	412.313	2030.22	5658.69	1661.57	117.604	150.652	343.025	420.745	5795.13	448.454	324.606	263.829	257.416	559.591	109.317	181.339	572.089	758.532	202.231	201.569	215.852	186.536	389.677	307.912	387.552	365.966	377.639	159.27	124.472	185.46	140.658	264.415	309.138	162.072	339.846	222.296	294.137
Phe	101.992	62.8376	124.586	384.174	260.697	172.075	77.4782	265.202	87.5952	110.285	183.348	143.725	161.213	972.72	119.036	135.535	78.5262	80.3312	167.259	134.394	9124.07	274.145	564.818	864.45	136.46	166.989	88.0478	256.19	554.285	337.874	237.043	159.894	84.1858	105.455	4114.03	110.858	121.736	164.218	94.1276	103.516	52.6079	37.7262	89.9256	107.189	977.86	186.918	64.2542	52.2978	143.882
GABA	61.206	0	1920.03	984.252	709.667	43.9828	83.088	198.883	70.0976	105.849	165.958	53.0501	137.766	579.288	1358.2	400.697	47.653	42.9265	231.345	52.3449	370.906	1517.09	150.964	282.901	74.3026	54.3588	711.167	1107.91	130.483	178.479	69.2676	71.7694	54.5685	765.886	509.253	39.3617	68.5679	56.3444	47.2617	56.9576	1279.82	73.2644	42.655	61.8503	251.732	106.827	69.3613	84.852	140.595
Ser	393.668	231.456	537.716	456.845	586.918	540.279	406.61	530.673	226.404	193.662	467.899	514.622	745.022	563.5	561.921	442.271	190.917	247.609	373.528	371.489	1057.65	601.727	473.257	431.295	359.915	407.914	291.511	746.098	415.614	399.379	642.034	492.065	273.751	400.82	513.322	323.546	309.317	359.029	286.827	320.8	265.839	181.153	339.97	334.121	371.714	416.413	404.488	243.176	342.985
Ornithine	95.6498	113.296	216.626	174.94	326.238	378.372	368.217	383.208	96.5217	115.71	356.03	214.251	491.684	1243.97	1637.58	453.798	79.1843	64.4437	264.874	160.153	92.966	214.331	565.592	491.263	244.604	231.554	167.903	211.701	627.572	253.154	535.713	628.912	74.0534	148.086	255.833	179.06	278.201	279.499	231.088	150.48	55.7608	90.1606	172.771	576.913	457.312	398.15	218.88	251.759	223.375
Creatine	10.6442	5.33383	8.14014	59.2361	29.1366	10.3259	3.88627	4.15729	6.03376	5.81038	12.0712	4.69543	33.3384	141.999	4225.62	254.989	7.61008	3.18036	852.828	29.1145	3655.83	13.6496	34.8217	56.3262	6.7489	5.35178	10.0538	19.7738	186.125	134.073	3.48405	9.5923	10.4227	16.656	164.349	10.9188	22.1024	25.2666	7.36743	6.21378	11.9618	5.70213	4.18471	4.44706	596.509	13.3868	11.6663	10.6388	67.4137
Ile	130.471	82.6049	174.507	166.5	188.665	223.548	242.219	178.615	103.993	97.8115	108.693	129.967	137.211	131.343	123.686	175.978	84.9329	118.866	135.364	127.503	7452.32	1140.39	224.582	240.183	110.367	195.512	151.259	500.127	232.202	200.144	223.963	171.689	76.6935	177.781	253.578	111.176	90.74	145.912	103.858	133.604	98.1289	58.1405	136.019	114.824	527.583	170.036	109.368	87.3918	167.895
Gln	223.335	191.832	156.939	501.524	117.48	100.339	249.772	158.802	85.0015	95.468	215.095	201.037	371.621	1048.55	705.512	1235.35	73.2108	61.1796	692.624	127.043	1009.52	304.424	163.656	106.666	128.091	309.337	64.8046	97.4412	1231.17	651.427	299.391	192.86	98.0553	101.189	495.736	89.5595	65.2969	132.19	85.2225	75.7719	134.548	115.269	91.0601	171.331	523.593	113.373	126.79	107.091	266.436
Creatinine	6.15024	9.18327	8.08039	154.833	29.538	6.76732	9.33287	12.2613	5.88898	7.8979	240.631	3.61537	9.50257	218.925	1957.38	726.235	8.89198	5.62439	341.107	21.782	1652.43	10.244	71.4333	483.314	40.6369	5.70122	2.44856	5.01982	242.384	131.417	7.07241	5.2091	9.68044	61.8156	94.8925	3.9817	77.8075	32.9257	0	2.15738	17.4026	6.03929	13.4465	3.46083	8732.82	10.8983	112.492	13.7159	213.43
3-Hydroxybutyric acid	235.751	216.709	182.146	334.286	336.708	352.679	458.109	348.533	165.205	86.4637	222.582	227.059	389.975	1068.27	580.785	811.477	0	0	1117.84	0	495.769	220.181	151.872	206.921	132.01	116.846	126.249	512.078	181.16	134.917	285.362	282.112	0	176.659	0	0	0	145.194	61.8278	97.943	173.146	177.343	72.2306	108.745	531.041	160.207	96.8912	114.513	113.284
Hypoxanthine	48.3123	48.2569	220.201	223.912	379.048	574.735	106.126	207.79	51.4521	92.1055	225.703	565.168	73.7526	116.065	598.527	59.5422	8.657	18.9048	78.2691	379.871	198.82	389.424	764.979	997.884	262.803	189.737	95.3161	31.0085	209.334	436.082	207.747	351.854	615.339	228.871	238.149	296.856	99.6425	402.247	81.6798	25.9142	115.163	130.749	8.5482	62.5316	491.724	422.339	155.005	58.6487	415.971
Inosine	229.811	36.3086	84.7858	60.0101	606.278	137.564	523.004	364.677	26.7653	43.2671	474.717	315.597	673.131	470.002	371.781	319.271	12.4411	6.88467	92.1066	367.643	203.875	43.7778	219.102	190.587	279.927	130.864	0	52.5863	728.128	374.464	38.986	370.532	293.497	320.734	628.893	529.12	485.714	215.781	18.3712	6.63738	95.4807	57.3892	18.9691	32.3107	491.782	359.505	78.0648	34.7277	134.734
Malic acid	352.198	122.323	380.36	1519.19	278.767	96.7198	77.1671	32.875	60.2699	169.901	174.5	146.751	131.875	310.331	1061.42	244.45	111.193	50.7991	102.176	150.294	570.043	163.116	69.3043	396.12	100.775	131.933	495.764	379.422	350.231	219.783	210.862	331.54	196.973	235.853	217.815	134.268	99.1695	153.124	82.7804	61.2332	117.188	45.7028	47.6445	47.1552	375.33	281.323	135.938	99.9946	111.913
Choline	158.005	76.8513	161.644	294.291	367.447	123.573	49.7734	61.0099	140.967	231.277	352.134	187.612	127.884	95.0646	174.842	108.935	80.8774	16.1847	131.749	165.087	322.505	162.267	152.915	197.332	167.78	91.2699	133.295	149.623	236.33	112.246	193.819	167.219	112.758	270.918	661.445	238.36	117.07	49.6674	219.864	264.638	201.684	169.684	101.396	76.6344	187.27	114.15	42.867	35.1325	204.936
NAD+	146.816	112.355	172.065	229.624	133.622	86.0717	215.253	78.7245	127.946	110.106	221.871	232.59	289.082	959.595	36.3945	446.459	40.196	42.9961	680.764	143.382	152.346	106.239	72.9386	68.8673	125.643	224.454	29.2349	40.7332	647.619	360.216	242.098	162.616	105.276	114.734	235.396	84.0177	218.884	218.783	292.047	71.9742	98.4997	91.2703	107.21	213.36	181.419	77.6611	110.578	66.2391	156.456
Trp	79.5535	36.5052	112.685	182.952	194.565	110.45	71.7335	68.9865	33.0043	69.123	76.9292	74.0967	101.931	134.329	912.037	176.493	30.4118	29.064	66.5653	95.1803	3784.98	120.901	147.164	132.986	72.6235	84.7173	24.5136	68.4658	122.994	85.1626	99.1721	147.106	82.4998	72.0061	93.5982	85.0901	75.9848	62.9065	50.7426	33.0975	21.8713	30.1026	33.4004	39.8207	93.4318	89.6192	36.7046	20.8749	78.6902
Guanine	21.4527	189.985	371.343	16.6838	63.1226	47.9615	27.4154	755.017	23.8239	18.1602	195.902	95.4832	22.7585	59.4628	15.9981	11.8081	11.4795	133.501	40.1269	149.825	37.5936	145.862	24.4009	1708.69	736.606	38.5706	18.4717	25.0427	53.068	37.3059	488.252	20.2864	31.5964	43.9987	142.253	281.139	132.746	115.527	22.9673	15.0789	21.8823	13.2297	17.4089	83.5006	54.5897	828.86	26.4345	149.703	71.7122
Tyramine	40.1553	65.3711	23.2592	58.0916	22.7057	13.8102	7.88611	23.2866	44.0226	35.0766	17.9546	11.8106	68.6491	85.43	930.757	202.617	30.9633	44.5166	54.6952	16.8374	198	114.42	57.0831	92.7626	10.2887	11.0791	13.9904	14.8114	26.8468	35.4271	146.343	71.9532	23.0857	49.5805	20.2617	9.64821	16.475	16.7013	12.2181	7.07515	35.6699	27.7493	7.77197	48.1028	108.961	37.097	25.7236	35.714	26.7871
Glycolic acid	0	0	0	809.12	945.275	0	0	0	0	0	0	0	0	0	0	0	0	0	0	0	0	1049.88	0	0	0	0	0	0	0	0	0	918.655	698.415	1465.6	917.876	0	0	0	0	0	0	0	0	0	0	0	0	0	0
Uridine	0	92.3607	194.615	137.036	269.424	139.339	217.112	147.219	0	73.6305	167.055	127.94	171.021	231.492	297.332	66.7552	0	41.6409	149.225	230.154	266.124	0	171.708	83.0789	148.809	113.333	30.7068	34.1207	331.754	271.018	133.804	184.578	74.6387	100.476	255.942	135.284	126.567	114.616	96.2355	72.5091	71.7196	60.5145	0	62.6168	248.771	95.7148	83.7381	59.5034	143.708
Spermidine	29.2461	22.6214	12.8216	50.6718	235.231	53.7116	308.012	43.2616	3.61646	8.19341	69.1912	125.577	364.339	226.888	92.2758	384.707	20.1107	9.89071	196.604	46.5436	122.354	907.12	237.969	82.5637	10.8206	44.3722	9.13916	106.366	350.314	50.592	373.035	442.972	78.9955	417.975	142.974	62.6643	61.4046	23.0972	37.8356	14.8506	12.165	186.657	12.7768	20.7608	93.2079	200.658	0	8.33436	58.0671
Citric acid	249.057	0	173.53	517.569	360.353	41.8347	0	27.6523	26.9481	79.146	0	61.1759	61.4596	0	68.6439	36.801	44.2671	0	36.5627	89.6343	125.993	0	0	123.817	68.2525	48.2222	88.7943	416.244	143.559	235.682	108.836	210.916	130.614	131.367	174.813	115.682	57.7491	64.3674	0	0	95.1811	0	0	0	113.481	125.376	55.9354	33.1454	59.812
Taurocholic acid	61.7391	231.692	17.634	12.9838	15.8186	11.0195	16.1047	31.3837	13.0763	10.3926	12.1992	14.6296	36.8823	30.3839	200.351	847.421	11.7959	17.1835	73.8391	64.0265	834.929	22.3983	19.9488	24.8169	13.6184	9.57565	39.1345	127.048	134.483	179.365	15.4682	40.8176	14.9543	8.74136	43.2635	0	13.1489	53.3197	9.99137	15.3376	126.535	79.9652	0	8.61027	163.699	29.3398	10.4561	14.8985	16.4361
Glycocholic acid	42.9296	47.7071	28.5237	34.3841	16.7904	16.5489	14.0092	153.878	9.19356	6.47401	17.0266	18.9947	30.9705	82.0918	126.907	787.051	11.5709	19.6721	70.1218	40.3421	823.515	58.29	39.2477	29.0137	16.8167	15.1764	8.49937	25.7439	133.061	133.045	12.9717	55.7666	82.0593	8.38917	39.9361	13.7461	14.6776	32.0528	15.7281	19.968	46.2338	23.6825	10.6274	21.3699	185.623	18.634	23.7681	26.5694	60.4227
Uracil	66.0234	0	178.7	0	0	257.783	127.135	0	0	91.4958	135.566	104.49	0	141.604	179.654	0	0	94.5197	51.1696	144.567	0	110.646	0	0	108.642	77.3996	85.2697	69.1354	112.151	183.941	109.505	140.96	0	0	82.6454	144.699	78.1977	105.801	73.9923	120.989	0	50.5457	65.3481	61.257	199.838	168.921	0	130.102	186.108
Hydroxyproline	28.2414	10.7955	80.2438	79.9069	97.1019	8.96499	16.5642	11.1842	11.2157	17.1333	41.3465	35.1151	42.1876	153.388	1927.97	150.489	7.32225	8.4778	39.7413	19.5042	15.473	14.1151	19.6799	193.075	22.3495	11.4935	7.98401	7.13291	53.7669	83.0021	24.4319	54.0593	30.778	37.7776	60.4689	22.225	40.4111	28.8289	25.8277	14.2723	115.34	14.1318	10.3477	15.9727	32.6684	21.6438	13.8333	6.93562	30.1749
Met	32.824	85.9863	68.2106	150.078	38.4265	183.361	79.5712	86.0068	18.826	56.8348	49.9243	79.1215	54.657	130.732	82.5841	82.5764	9.95406	29.3992	16.4599	47.9194	1455.17	226.45	170.18	139.961	16.1213	67.3198	47.9674	127.822	40.0643	110.38	95.6041	55.44	24.3598	88.4043	55.5966	19.5636	43.5622	74.9848	54.1727	24.7689	36.923	28.092	27.8704	27.189	60.0449	80.7896	33.5004	25.0763	42.3833
Trimethylamine	0	32.8555	0	61.8598	0	0	0	0	0	0	467.515	17.8164	0	209.601	372.424	236.417	23.2127	0	133.01	121.54	424.456	34.1914	0	53.0225	0	33.4171	17.4831	0	251.052	334.161	0	0	0	68.8022	24.3831	0	55.0327	117.34	24.9905	70.037	0	55.4867	23.9276	77.6212	278.286	17.2853	0	0	0
Sarcosine	0	0	0	45.4198	37.7715	0	0	0	20.8515	0	51.961	35.1279	0	67.6181	588.962	76.9278	0	0	92.1044	89.0225	56.1212	0	35.6613	26.6352	63.5487	22.3746	23.6068	17.6527	117.085	85.3627	0	20.1531	0	0	228.642	30.1077	21.6159	52.614	20.9121	0	35.5618	0	0	0	70.2484	26.0863	24.7773	0	44.9668
Gluconic acid	0	0	56.7127	229.172	51.6837	0	0	0	0	92.8741	60.1398	0	0	0	384.97	184.589	0	0	0	39.0233	288.838	0	0	69.2802	0	0	0	0	0	0	0	0	41.3991	0	0	0	0	0	0	0	0	31.5573	0	0	127.758	61.8996	0	0	57.4066
2-Hydroxybutyric acid	0	0	52.9436	73.759	0	0	0	117.428	0	32.9599	0	0	0	0	0	0	0	0	556.31	0	666.437	0	0	0	0	0	0	0	105.069	65.4576	0	0	0	119.235	0	0	0	0	0	0	0	0	0	0	758.066	0	0	0	64.3751
Thymidine	92.6144	0	0	0	141.84	97.9656	71.0113	87.0862	0	117.642	100.112	0	95.2903	0	89.4571	69.324	0	71.6432	75.1386	136.617	58.4103	0	0	105.203	86.2291	92.0945	46.7524	45.108	117.632	182.153	88.6294	0	0	0	156.56	107.41	93.4325	86.0244	67.0461	113.465	0	103.687	0	68.2895	91.3778	84.9586	0	84.3706	85.715
Homoserine	23.2438	30.3253	39.2927	82.6508	90.7575	62.1815	59.3509	50.4869	48.6414	55.9196	50.4224	40.9828	65.0343	178.258	97.664	115.739	16.9854	39.0569	143.506	63.4812	148.434	99.5654	43.198	81.356	42.6056	40.2542	12.9353	24.4566	96.725	91.1319	36.5346	57.6512	51.188	58.9428	89.6786	62.4226	32.1358	49.8248	44.8922	28.9295	31.8652	32.2668	22.195	59.1812	122.951	40.2219	44.9705	28.3814	89.7534
AMP	23.6433	0	32.7689	83.8545	79.4563	45.4744	62.4715	30.9375	43.2535	51.4873	60.8371	58.7592	55.2778	83.047	0	67.7335	14.0893	19.1744	150.688	64.8964	77.6833	0	29.0194	0	41.5548	28.1473	44.129	0	300.427	238.278	52.2623	30.3646	81.2869	0	96.6737	56.1174	109.191	76.5451	78.1	0	42.4507	21.9411	46.0177	56.4816	53.3834	22.4155	50.917	18.8094	76.711
Glucose 6-phosphate	0	0	0	148.381	0	0	0	0	0	0	0	21.4071	0	47.756	126.001	56.7015	0	0	167.293	26.0395	98.9683	0	0	0	0	0	50.2026	0	351.614	170.294	0	0	0	0	55.574	36.0848	0	70.6999	0	0	65.0533	0	0	0	473.512	0	0	0	0
Adenine	0	9.11771	142.681	77.4068	48.5001	41.4943	12.1372	11.9828	19.5312	16.7652	23.5639	55.568	14.705	31.6673	9.1044	15.501	13.9459	22.2209	106.425	55.2099	74.1434	117.015	20.0424	19.5314	48.5677	83.1509	32.3733	16.0076	21.0243	33.9191	69.4381	25.5081	44.2782	36.8466	81.2472	17.0128	20.2193	25.7602	55.5413	27.045	14.1145	14.2763	11.1324	27.7443	16.5154	11.7285	22.877	12.0624	39.6941
Asn	82.9817	18.1853	32.4281	340.677	40.581	17.4527	20.3484	46.4909	39.2802	109.863	35.0507	14.3146	0	29.9338	26.1205	26.3538	34.877	23.98	122.795	10.6959	55.4717	27.1763	14.2959	108.978	19.8193	55.6897	14.4952	16.9543	73.8834	36.1725	16.7286	27.2374	16.6162	26.3311	31.2764	12.8598	21.5477	15.0127	32.8457	47.2168	24.7537	32.7831	28.995	21.8725	22.141	84.1995	21.5761	14.9887	28.1863
Adenosine	17.0761	8.31254	34.7606	30.6315	47.1671	20.5094	16.1426	9.1761	17.1334	21.3661	49.8048	39.4678	19.5305	70.547	14.4865	44.3276	7.46772	9.17002	93.5335	23.2974	58.7118	10.6824	14.4476	14.9448	40.5367	58.6304	6.06942	18.1337	38.9766	25.4249	31.5512	39.9345	50.8032	75.2462	98.4395	17.1008	27.8728	13.699	19.9709	10.8793	12.5974	10.281	10.0052	12.5758	14.7455	9.06604	13.1027	6.63729	20.7158
Carnosine	9.99905	0	7.14244	16.2991	92.8332	38.882	4.14688	2.15065	0	0	18.2196	0	8.44279	14.3683	58.803	216.922	0	1.7499	8.29793	4.09693	32.42	18.4612	17.7553	23.6531	0	0	0	0	59.003	24.7888	3.04139	10.4033	11.2475	12.5362	8.22841	7.21127	6.96735	10.5983	0	3.4248	0	4.75778	0	0	19.562	20.8315	0	1.35204	5.07989
6-Phosphogluconic acid	61.7398	0	0	0	58.2108	0	0	0	0	0	76.2644	0	0	0	46.3076	0	0	0	69.5019	67.9943	57.4042	53.7502	0	0	0	0	72.6548	0	92.929	0	0	127.856	0	0	116.598	54.8848	0	0	0	0	60.7104	0	0	0	0	0	0	0	0
Betaine	0	0	0	0	0	0	0	0	0	0	0	0	0	0	0	0	0	0	0	0	183.544	0	0	0	0	0	0	0	0	0	0	0	78.7846	0	0	0	0	0	0	0	0	0	0	0	0	0	0	0	0
UMP	0	0	0	28.1651	0	0	0	0	0	0	0	0	0	42.9042	21.3427	41.2991	0	0	142.919	0	24.7461	0	0	0	0	0	0	0	116.147	61.1332	0	0	0	0	25.2988	0	0	19.0281	25.1905	0	0	0	19.7	0	30.6616	0	0	0	19.8532
Cytidine	0	0	8.31867	9.53621	17.5395	2.82989	10.656	4.827	0	12.4157	51.3426	0	0	43.1289	0	13.5905	0	45.3267	60.0384	28.5633	15.2804	4.14513	16.3828	0	47.0587	24.9494	16.9796	12.9791	62.7203	41.8862	17.8071	0	4.92653	9.61776	0	32.2105	19.8048	31.665	8.05862	17.3571	4.18402	6.3004	7.01241	17.9856	6.29193	0	7.18754	5.21861	17.9352
Cytosine	8.71015	0	13.939	24.143	12.1159	13.1967	13.3431	18.6462	10.3008	9.50406	13.5077	11.3805	13.6654	25.3051	7.39271	7.91557	6.31923	12.3874	20.8993	12.5446	4.10361	9.74661	10.9196	13.9683	8.4237	17.1464	7.11174	0	18.488	33.593	11.7032	9.17123	16.4727	22.9355	7.37383	10.4869	11.1892	23.3579	10.7281	6.35084	6.39296	7.90276	8.15387	10.3237	9.14171	14.4461	20.0229	9.04127	16.3527
Guanosine	12.0182	0	14.3708	6.11988	22.5066	4.63408	21.4079	12.2534	11.4428	6.65298	18.5276	17.2364	32.6704	15.819	20.0963	18.4287	0	3.0276	24.5282	10.3224	13.8382	5.03276	8.19527	9.18492	8.72599	8.17032	0	11.9213	38.4791	21.2917	4.54998	14.9404	13.969	25.045	17.4449	13.0495	13.2429	7.42675	9.64193	0	5.7408	8.92011	7.42211	3.06343	33.138	17.0456	7.33458	4.62071	23.6665
Glycerol 3-phosphate	0	0	0	76.4405	0	0	0	0	0	0	0	0	0	0	44.7664	0	0	0	71.5464	0	0	0	0	28.2013	0	0	72.9174	0	126.01	143.624	0	0	0	0	50.0361	0	0	0	0	0	0	0	0	0	121.145	0	0	0	0
S-Adenosylmethionine	6.56953	6.16262	10.2371	16.9205	10.4404	12.1425	34.7352	7.47842	4.7892	5.15953	19.8344	15.5618	22.6491	70.5525	34.112	35.6455	3.89425	3.8098	46.3402	14.7575	17.6758	13.7416	12.0326	9.24074	5.56881	12.7667	0	0	52.0625	27.6619	12.7289	15.206	0	17.7631	19.418	7.66381	7.54736	11.1228	7.53203	6.16612	3.46632	20.1772	0	9.08559	15.4757	10.7359	0	7.16532	9.81206
dTMP	0	0	0	0	0	0	22.3453	0	11.34	15.6313	17.8745	16.8719	14.6864	24.3361	0	21.6634	0	0	49.8545	0	0	0	0	0	20.3812	16.1113	0	0	90.6806	43.7926	0	0	0	0	21.6992	0	23.9613	18.004	18.333	0	13.3076	11.3265	15.0704	17.1225	21.1444	0	0	0	19.3841
Ribulose 5-phosphate	0	0	0	0	0	0	0	0	0	0	0	0	0	0	51.4709	0	0	0	0	0	0	0	0	0	0	0	0	0	112.081	61.523	0	0	0	0	0	0	18.3539	58.1859	0	0	0	0	0	0	159.499	20.254	0	0	0
CMP	0	0	0	0	0	0	0	0	0	0	0	0	0	0	0	0	0	0	37.4612	0	0	0	0	0	0	0	28.4834	0	71.0165	41.2153	0	0	0	0	0	0	0	0	31.7664	0	0	0	20.373	0	0	0	0	0	0
ADP	16.117	0	20.0913	25.6733	0	0	0	0	0	0	0	0	0	0	0	0	0	0	0	0	0	0	0	0	0	0	0	0	92.0079	22.322	18.1932	0	0	0	22.5834	0	0	0	0	0	14.0753	0	0	0	29.2248	0	0	0	0
Fumaric acid	0	0	0	91.6148	0	0	0	0	0	0	0	0	0	0	0	0	0	0	0	0	0	0	0	0	0	0	0	0	0	0	0	0	0	0	0	0	0	0	0	0	0	0	0	0	0	0	0	0	0
Glucose 1-phosphate	0	0	0	27.4048	0	0	0	0	0	0	0	0	0	0	29.8861	0	0	0	0	0	0	0	0	0	0	0	0	0	49.3122	0	0	0	0	0	0	0	0	0	0	0	0	0	0	0	172.864	0	0	0	0
3-Phosphoglyceric acid	0	0	0	0	0	0	0	0	0	0	0	0	0	0	0	0	0	0	0	0	0	0	0	0	0	0	0	0	86.6297	0	0	0	0	0	0	0	0	0	0	0	0	0	0	0	0	0	0	0	0
Isocitric acid	0	0	0	0	0	0	0	0	0	0	0	0	0	0	0	0	0	0	0	0	0	0	0	0	0	0	0	0	0	0	0	0	0	0	0	0	0	0	0	0	0	0	0	0	0	0	0	0	0
Sedoheptulose 7-phosphate	0	0	0	0	0	0	0	0	0	0	0	0	0	0	35.9946	0	0	0	0	0	0	0	0	0	0	0	0	0	28.9779	0	0	0	0	0	0	0	0	0	0	0	0	0	0	0	51.0033	0	0	0	0
Trimethylamine N-oxide	0	0	0	0	0	0	0	0	0	0	13.9072	0	0	0	0	0	0	0	0	9.75138	41.3836	0	0	11.1983	8.28438	0	0	0	0	14.2717	0	0	0	0	0	0	0	0	0	0	0	0	0	0	21.9562	0	0	0	0
N,N-Dimethylglycine	0	0	0	0	0	0	0	34.7863	0	0	0	0	0	0	0	0	0	0	0	0	0	0	0	25.4951	0	0	0	0	0	0	0	0	0	0	0	0	0	0	0	0	29.8009	0	0	0	0	0	0	0	28.538
Spermine	30.1942	0	0	0	0	0	0	0	0	0	0	0	0	0	0	32.502	0	0	0	0	0	0	0	0	0	0	0	0	0	0	5.65343	18.6905	0	0	0	0	0	0	0	0	0	6.3637	0	0	0	0	0	0	0
Acetyl CoA_divalent	0	0	0	0	0	0	0	0	0	0	0	0	0	0	0	0	0	0	17.4749	0	0	0	0	0	0	0	0	0	64.8165	12.1342	0	0	0	0	0	0	0	0	0	0	0	0	0	0	0	0	0	0	0
Cys	0	0	0	0	0	0	0	0	0	1.57596	0	0	0	0	8.96582	5.70164	0	0	0	0	10.2763	0	0	3.6216	0	0	0	0	0	0	0	0	0	0	0	0	0	0	0	0	0	2.41235	0	0	3.59906	0	0	0	0
2-Phosphoglyceric acid	0	0	0	0	0	0	0	0	0	0	0	0	0	0	0	0	0	0	0	0	0	0	0	0	0	0	0	0	0	0	0	0	0	0	0	0	0	0	0	0	0	0	0	0	0	0	0	0	0
Anthranilic acid	0	0	2.39135	0	4.68157	0	0	0	0	0	0	0	0	0	0	0	0	0	0	0	0	0	5.28099	0	0	0	0	0.819387	0	1.38809	1.96877	0	0	0	0	0	0	0	0	0	0	0	0	0	0	0	0	0	0
NADP+	0	0	0	0	0	0	0	0	0	0	0	0	0	0	0	0	0	0	0	0	0	0	0	0	0	0	0	0	31.9755	0	0	0	0	0	0	0	0	0	0	0	0	0	0	0	0	0	0	0	0
dTDP	0	0	0	0	0	0	0	0	0	0	0	0	0	0	0	0	0	0	0	0	0	0	0	0	0	0	0	0	20.479	0	0	0	0	0	0	0	0	0	0	0	0	0	0	0	0	0	0	0	0
Betaine aldehyde_+H2O	0	0	0	0	0	0	0	0	0	0	0	0	0	0	0	0	0	0	8.5072	0	0	0	0	0	0	0	0	0	0	0	0	0	0	0	0	0	0	0	0	0	0	0	0	0	0	0	0	0	0
Glutathione (GSSG)_divalent	2.08671	0	0	2.48868	0	0	0	0	0	0	0	0	0	0	0	0	0	0	0	0	0	0	0	0	0	0	3.62946	0	0	0.624914	0	0	0	0	0	0	0	0	0	0	0	0	0	0	0	0	0	0	0
UTP	0	0	0	0	0	0	0	0	0	0	0	0	0	0	0	0	0	0	0	0	0	0	0	0	0	0	0	0	0	0	0	0	0	0	0	0	0	0	0	0	0	0	0	0	0	0	0	0	0
IMP	0	0	0	0	0	0	0	0	0	0	0	0	0	0	0	0	0	0	0	0	0	0	0	0	0	0	0	0	0	0	0	0	0	0	0	0	0	0	0	0	0	0	0	0	0	0	0	0	0
ATP	0	0	0	0	0	0	0	0	0	0	0	0	0	0	0	0	0	0	0	0	0	0	0	0	0	0	0	0	0	0	0	0	0	0	0	0	0	0	0	0	0	0	0	0	0	0	0	0	0
2-Oxoisovaleric acid	0	0	0	0	0	0	0	0	0	0	0	0	0	0	0	0	0	0	0	0	0	0	0	0	0	0	0	0	0	0	0	0	0	0	0	0	0	0	0	0	0	0	0	0	0	0	0	0	0
Fructose 6-phosphate	0	0	0	0	0	0	0	0	0	0	0	0	0	0	0	0	0	0	0	0	0	0	0	0	0	0	0	0	0	0	0	0	0	0	0	0	0	0	0	0	0	0	0	0	0	0	0	0	0
Fructose 1,6-diphosphate	0	0	0	0	0	0	0	0	0	0	0	0	0	0	0	0	0	0	0	0	0	0	0	0	0	0	0	0	0	0	0	0	0	0	0	0	0	0	0	0	0	0	0	0	0	0	0	0	0
2-Oxoglutaric acid	0	0	0	0	0	0	0	0	0	0	0	0	0	0	0	0	0	0	0	0	0	0	0	0	0	0	0	0	0	0	0	0	0	0	0	0	0	0	0	0	0	0	0	0	0	0	0	0	0
GTP	0	0	0	0	0	0	0	0	0	0	0	0	0	0	0	0	0	0	0	0	0	0	0	0	0	0	0	0	0	0	0	0	0	0	0	0	0	0	0	0	0	0	0	0	0	0	0	0	0
GDP	0	0	0	0	0	0	0	0	0	0	0	0	0	0	0	0	0	0	0	0	0	0	0	0	0	0	0	0	0	0	0	0	0	0	0	0	0	0	0	0	0	0	0	0	0	0	0	0	0
GMP	0	0	0	0	0	0	0	0	0	0	0	0	0	0	0	0	0	0	0	0	0	0	0	0	0	0	0	0	0	0	0	0	0	0	0	0	0	0	0	0	0	0	0	0	0	0	0	0	0
Glyoxylic acid	0	0	0	0	0	0	0	0	0	0	0	0	0	0	0	0	0	0	0	0	0	0	0	0	0	0	0	0	0	0	0	0	0	0	0	0	0	0	0	0	0	0	0	0	0	0	0	0	0
Malonyl CoA_divalent	0	0	0	0	0	0	0	0	0	0	0	0	0	0	0	0	0	0	0	0	0	0	0	0	0	0	0	0	0	0	0	0	0	0	0	0	0	0	0	0	0	0	0	0	0	0	0	0	0
Dihydroxyacetone phosphate	0	0	0	0	0	0	0	0	0	0	0	0	0	0	0	0	0	0	0	0	0	0	0	0	0	0	0	0	0	0	0	0	0	0	0	0	0	0	0	0	0	0	0	0	0	0	0	0	0
Erythrose 4-phosphate	0	0	0	0	0	0	0	0	0	0	0	0	0	0	0	0	0	0	0	0	0	0	0	0	0	0	0	0	0	0	0	0	0	0	0	0	0	0	0	0	0	0	0	0	0	0	0	0	0
PRPP	0	0	0	0	0	0	0	0	0	0	0	0	0	0	0	0	0	0	0	0	0	0	0	0	0	0	0	0	0	0	0	0	0	0	0	0	0	0	0	0	0	0	0	0	0	0	0	0	0
dCTP	0	0	0	0	0	0	0	0	0	0	0	0	0	0	0	0	0	0	0	0	0	0	0	0	0	0	0	0	0	0	0	0	0	0	0	0	0	0	0	0	0	0	0	0	0	0	0	0	0
dATP	0	0	0	0	0	0	0	0	0	0	0	0	0	0	0	0	0	0	0	0	0	0	0	0	0	0	0	0	0	0	0	0	0	0	0	0	0	0	0	0	0	0	0	0	0	0	0	0	0
Thymine	0	0	0	0	0	0	0	0	0	0	0	0	0	0	0	0	0	0	0	0	0	0	0	0	0	0	0	0	0	0	0	0	0	0	0	0	0	0	0	0	0	0	0	0	0	0	0	0	0
Glutathione (GSH)	0	0	0	0	0	0	0	0	0	0	0	0	0	0	0	0	0	0	0	0	0	0	0	0	0	0	0	0	0	0	0	0	0	0	0	0	0	0	0	0	0	0	0	0	0	0	0	0	0
CTP	0	0	0	0	0	0	0	0	0	0	0	0	0	0	0	0	0	0	0	0	0	0	0	0	0	0	0	0	0	0	0	0	0	0	0	0	0	0	0	0	0	0	0	0	0	0	0	0	0
Pyruvic acid	0	0	0	0	0	0	0	0	0	0	0	0	0	0	0	0	0	0	0	0	0	0	0	0	0	0	0	0	0	0	0	0	0	0	0	0	0	0	0	0	0	0	0	0	0	0	0	0	0
CoA_divalent	0	0	0	0	0	0	0	0	0	0	0	0	0	0	0	0	0	0	0	0	0	0	0	0	0	0	0	0	0	0	0	0	0	0	0	0	0	0	0	0	0	0	0	0	0	0	0	0	0
Ribose 5-phosphate	0	0	0	0	0	0	0	0	0	0	0	0	0	0	0	0	0	0	0	0	0	0	0	0	0	0	0	0	0	0	0	0	0	0	0	0	0	0	0	0	0	0	0	0	0	0	0	0	0
cis-Aconitic acid	0	0	0	0	0	0	0	0	0	0	0	0	0	0	0	0	0	0	0	0	0	0	0	0	0	0	0	0	0	0	0	0	0	0	0	0	0	0	0	0	0	0	0	0	0	0	0	0	0
dTTP	0	0	0	0	0	0	0	0	0	0	0	0	0	0	0	0	0	0	0	0	0	0	0	0	0	0	0	0	0	0	0	0	0	0	0	0	0	0	0	0	0	0	0	0	0	0	0	0	0
Phosphoenolpyruvic acid	0	0	0	0	0	0	0	0	0	0	0	0	0	0	0	0	0	0	0	0	0	0	0	0	0	0	0	0	0	0	0	0	0	0	0	0	0	0	0	0	0	0	0	0	0	0	0	0	0
cGMP	0	0	0	0	0	0	0	0	0	0	0	0	0	0	0	0	0	0	0	0	0	0	0	0	0	0	0	0	0	0	0	0	0	0	0	0	0	0	0	0	0	0	0	0	0	0	0	0	0
CDP	0	0	0	0	0	0	0	0	0	0	0	0	0	0	0	0	0	0	0	0	0	0	0	0	0	0	0	0	0	0	0	0	0	0	0	0	0	0	0	0	0	0	0	0	0	0	0	0	0
Glyceraldehyde 3-phosphate	0	0	0	0	0	0	0	0	0	0	0	0	0	0	0	0	0	0	0	0	0	0	0	0	0	0	0	0	0	0	0	0	0	0	0	0	0	0	0	0	0	0	0	0	0	0	0	0	0
cAMP	0	0	0	0	0	0	0	0	0	0	0	0	0	0	0	0	0	0	0	0	0	0	0	0	0	0	0	0	0	0	0	0	0	0	0	0	0	0	0	0	0	0	0	0	0	0	0	0	0
UDP	0	0	0	0	0	0	0	0	0	0	0	0	0	0	0	0	0	0	0	0	0	0	0	0	0	0	0	0	0	0	0	0	0	0	0	0	0	0	0	0	0	0	0	0	0	0	0	0	0
[truncated: 111 more columns]

## Sheet: Supplementary_Data6
Supplementary Data 6. Microbiome data
	C_01_0w	C_01_4w	C_04_0w	C_04_4w	C_05_0w	C_05_4w	C_06_0w	C_06_4w	C_07_0w	C_07_4w	C_08_0w	C_08_4w	C_12_0w	C_12_4w	C_13_0w	C_13_4w	C_16_0w	C_16_4w	C_19_0w	C_19_4w	C_20_0w	C_20_4w	C_21_0w	C_21_4w	C_23_0w	C_23_4w	C_24_0w	C_24_4w	C_27_0w	C_27_4w	C_30_0w	C_30_4w	C_32_0w	C_32_4w	C_37_0w	C_37_4w	C_38_0w	C_38_4w	C_41_0w	C_41_4w	C_42_0w	C_42_4w	C_43_0w	C_43_4w	C_47_0w	C_47_4w	C_49_0w	C_49_4w	C_52_0w
Bacteroides	0.191708	0.26967	0.289269	0.432985	0.280173	0.256759	0.303333	0.238557	0.219997	0.247068	0.0363186	0.0354046	0.151947	0.0466274	0.233695	0.23509	0.0827586	0.0819922	0.170106	0.277262	0.0809997	0.199842	0.358398	0.393817	0.355602	0.241042	0.191672	0.222749	0.0606195	0.0819477	0.179874	0.313394	0.320367	0.378997	0.198656	0.263311	0.275975	0.316687	0.153241	0.118723	0	0	0.166425	0.183156	0.299344	0.270345	0.228134	0.188196	0.168509
Blautia	0.0689933	0.0638069	0.0914705	0.0676867	0.0952494	0.155339	0.127006	0.139114	0.17384	0.177965	0.0907632	0.0580296	0.103376	0.0589795	0.0874727	0.233933	0.0145255	0.0263943	0.0743494	0.0606301	0.0386822	0.0463778	0.124168	0.086372	0.140895	0.0971053	0.219236	0.192299	0.10886	0.123436	0.0494892	0.0787194	0.0572608	0.0592218	0.103684	0.118789	0.130595	0.107668	0.0860589	0.0617183	0.0876169	0.082026	0.121979	0.103219	0.053531	0.0835666	0.11773	0.0625104	0.0664864
Faecalibacterium	0.0663046	0.00352087	0.0603485	0.0288501	0.137596	0.106786	0.176814	0.248874	0	0	0.0591265	0.0725044	0.0325866	0.00853651	0	0	0.0542569	0.0478141	0.176131	0.156918	0.000852031	0.0016362	0.0388608	0.0112659	0.0833854	0.073505	0	0	0.109859	0.0779397	0.00653512	0.00794372	0.116532	0.109417	0.161119	0.108071	0.138763	0.0544566	0.139411	0.115958	0.176585	0.0190498	0.0663717	0.0795986	0.092689	0.119344	0.0405501	0.0355223	0.105741
Prevotella 9	0	0	0	0	0	0	0	0	0	0	0.264464	0.276912	0.366043	0.620772	0	0	0	0.000409668	0	0	0.215053	0.00897089	0	0	0	0	0	0	0	0	0	0	0	0	0	0	0	0	0	0	0	0	0	0	0	0	0	0	0
Bifidobacterium	0.016025	0.0492204	0.0876185	0.0376686	0.0374236	0.0386718	0.00691481	0.00145314	0.0481082	0.0368721	0.000601966	0.0208646	0.00382645	0.0150682	0.000931055	0.0166599	0.123894	0.124071	0.139469	0.0724753	0.051065	0.0577183	0.0616849	0.0199195	0.0296913	0.0819249	0.169552	0.027308	0.0318641	0.0249147	0.12772	0.0429248	0.0591079	0.0160163	0.0212423	0.00879186	0.00296601	0.0156776	0.150095	0.179121	0.0187557	0.0676266	0.0168406	0.0264389	0.0113739	0.0193903	0.00237774	0.00243835	0.0224036
Fusicatenibacter	0.113465	0.0538191	0	0	0.0510053	0.0263831	0.0414348	0.0289659	0.0406319	0.0221358	0.0124406	0.0212558	0.00777634	0.00717843	0	0	0.0121453	0.00538421	0.0481349	0.0598364	0.00857711	0.0525276	0	0	0.0253208	0.00516256	0.0583158	0.0731261	0.0386366	0.0322808	0	0	0.0383006	0	0.106857	0.0828806	0	0	0.044963	0.0250141	0.118264	0.147131	0.0645225	0.0680985	0.0223517	0.0263118	0.0558447	0.0575783	0.0221139
Agathobacter	0.0608195	0.0730761	0.0760624	0.0673947	0.0587747	0.0698199	0	0	0.082239	0.0820217	0.0101665	0.00326009	0	0	0.00209487	0.00775149	0.00146475	0.00228244	0.0797975	0.0521431	0.00533939	0.0381404	0	0	0	0	0	0	0.0309204	0.0252938	0.0243005	0.0294779	0.0390612	0	0.0564668	0.104366	0.0066621	0.00295108	0.0401127	0.0349444	0.0969677	0.0387158	0.11445	0.094763	0	0	0	0	0.155956
Parabacteroides	0	0	0.0163253	0.0391871	0.0116245	0.0183077	0.0180973	0.0154032	0.00565596	0.00783846	0.00561835	0.0181913	0.0128371	0.00911854	0.0104278	0.0262047	0.0481538	0.0412594	0.0133957	0.0224081	0.022096	0.0737418	0.0399255	0.0680309	0.0271939	0.0224325	0.0367845	0.0515311	0.0165427	0.0177653	0.112747	0.147246	0.0107568	0.152678	0.00403334	0.00923639	0.0146475	0.0101443	0.0399161	0.0163409	0	0	0.0124818	0.0202379	0.0115437	0.0155733	0.0191504	0.0238293	0.00801506
Anaerostipes	0.0414068	0.0305382	0.0366249	0.0284997	0.029417	0.0400762	0.00151261	0.000726568	0.0550644	0.0369976	0.0130426	0.0162352	0.0252422	0.0259975	0.00162935	0.00318158	0.0171498	0.0191959	0.0330727	0.0404811	0.0101676	0.00767321	0.0427868	0.0119734	0.0251821	0.0315899	0.00608171	0.007484	0.0165982	0.0326599	0.0282342	0.014404	0.0318357	0.00126589	0.0457112	0.0251902	0	0.000553327	0.0395884	0.0512224	0.0191882	0.0445988	0.00118875	0.000450984	0.035876	0.0246323	0.00276332	0.00820172	0.00835305
[Ruminococcus] torques group	0.0171005	0.0456276	0.0119841	0.00963616	0.000948935	0.0025079	0.0119929	0.0146767	0.011637	0.00846554	0.0399304	0.00899785	0	0	0.00181556	0.00214034	0.0656698	0.029262	0.0165363	0.017035	0.00391934	0.0189009	0.0119111	0.00446283	0.0228928	0.0371213	0.00289372	0.00102834	0	0	0.0139585	0.0101929	0.0148313	0.0324729	0.0227481	0.0180776	0.000866986	0.0109282	0.0144852	0.0211175	0.0488082	0.0719969	0.0147272	0.031287	0.00701675	0.00580182	0.0264122	0.0215572	0.00202791
Alistipes	0	0	0.00635891	0.00461368	0.00604946	0.0118874	0.0189077	0.011286	0.0113119	0.0117891	0.00107016	0.00221686	0.00148121	0.000452694	0.00051208	0.00133048	0.112908	0.0791245	0.00743494	0.0189889	0.000454416	0.00868878	0.00964866	0.0147491	0.00326049	0.00344171	0	0	0.011269	0.0115907	0.00970751	0.00449825	0.00195578	0.00242171	0.00548535	0.0236096	0.0415697	0.160603	0.0127155	0.0182264	0.167829	0.2263	0.0133404	0.0102035	0.00956315	0.0251921	0.0217852	0.0325298	0.0108155
Megamonas	0.074102	0.0601423	0	0	0	0	0	0	0	0	0	0	0	0	0	0	0	0	0	0	0.352286	0.201873	0	0	0	0	0	0	0	0	0	0	0	0	0.0653401	0.0228193	0.0626968	0.0328768	0	0	0	0	0	0	0	0	0	0	0.0715079
[Ruminococcus] gnavus group	0.0134975	0.0188259	0.00764292	0.0106874	0.00604946	0.00722275	0.00475393	0.00174376	0.00305552	0.00269643	0	0	0.0444979	0.0303951	0.188073	0.142419	0	0	0.0333932	0.0126389	0.0270946	0.0229632	0.0649454	0.054588	0.000763094	0	0.00858306	0.0255941	0.00294216	0.00368304	0.0507582	0.0579988	0	0.00924652	0	0	0	0	0	0	0.00783741	0.00952488	0	0.0014657	0.0276143	0.0131304	0.000963948	0.000831255	0.00212447
Subdoligranulum	0.0194666	0.01976	0.00678692	0.000175203	0.00883696	0.00963034	0.00794122	0.0161783	0.000260044	0.000501662	0.00254164	0.00886744	0.000308585	0	0	0	0.0498016	0.089015	0	0	0	0	0.0208278	0.00566017	0.0339924	0.0505193	0	0	0.0527368	0.0459839	0	0	0.0127126	0.00214651	0.00881958	0.0114097	0.00337668	0.00239775	0.0146818	0.0234429	0	0	0.0505217	0.0390101	0.0202014	0.0489592	0.00295611	0.00354669	0.0276182
Lachnoclostridium	0.00941063	0.0130775	0.0139407	0.0237108	0.0155388	0.00892812	0.0100481	0.0167111	0.0245742	0.0139838	0.018059	0.00795462	0.026168	0.00860118	0.00181556	0.00173541	0.00671346	0.00497454	0.00390976	0.00573941	0.0713434	0.0515121	0.00286133	0.00250354	0.0234478	0.0248909	0.00760214	0.0179959	0.00149883	0.00238314	0.00970751	0.0095229	0.00472646	0.0322527	0.0181769	0.0125457	0.0209446	0.0101443	0.00386708	0.00219974	0.0163234	0.0304236	0.00653811	0.00614465	0.0430059	0.0205099	0.0135595	0.0232197	0.00951185
Ruminococcus 2	0	0	0.0744726	0.000642411	0	0	0.0121549	0.0579317	0	0	0	0	0	0	0	0	0.0216051	0.0230585	0.0253814	0.0192331	0	0	0	0	0.0144294	0.0492287	0.0317818	0.00165676	0.0194293	0.0223149	0.0168137	0.0387137	0	0	0	0	0	0	0.0469293	0.0708943	0	0	0	0	0.00311227	0.0189832	0.088876	0.0836797	0.0247694
Roseburia	0.0265111	0.00610764	0.0242739	0.0153595	0.0352885	0.00466469	0	0	0.0463529	0.0212579	0.00869507	0.00919345	0	0	0	0	0.00341776	0.00403816	0.00730676	0.00604469	0	0	0.00119776	0	0.010059	0.00491672	0.00863211	0.00474177	0.0126013	0.014678	0.000507582	0.000813514	0.0122779	0	0.00328045	0.00913761	0.0218115	0.0170148	0.0145507	0.00301678	0.0283768	0.00515464	0.0118214	0.00969615	0.00107515	0.0059545	0.0448557	0.0621779	0.0100913
Streptococcus	0.00102173	0.00955666	0.0111281	0.0241196	0.000889627	0.000551738	0.0071309	0.00150157	0	0.000752493	0.011638	0.00417292	0.000740604	0.00103473	0.140776	0.0288078	0.00103753	0.00181424	0.00493526	0.00073269	0.00369213	0.0013541	0.000465797	0.00223141	0.00194242	0.000553131	0.00529697	0.00354205	0	0.00222066	0.116807	0.0143083	0.000651926	0	0.00139823	0.00162995	0.000319416	0.000461106	0.00190077	0.00672491	0.000378358	0.00212909	0.00244353	0.00941428	0.0171458	0.00692147	0.0149733	0.0285952	0.00207619
Collinsella	0	0	0	0	0.00593085	0.00536691	0.00669872	0.00353597	0.0109219	0.0134822	0.00294295	0.00619417	0.0128988	0.0146155	0	0	0.0346048	0.0310763	0	0	0	0	0.0163029	0.0154022	0.00811655	0.0111855	0	0	0.0309204	0.0172778	0.0282977	0.0175623	0.00945293	0	0.00220489	0.00528499	0.00816792	0.0078388	0.0141574	0.014204	0	0	0.00944393	0.0114437	0.0109778	0.0205099	0.0201787	0.021003	0.00574574
[Eubacterium] hallii group	0	0	0.0291042	0.0172867	0.01115	0.0174048	0.0138836	0.0120126	0.0414771	0.0283439	0.0135777	0.01291	0.0119731	0.00355688	0	0	0.0119622	0.0133435	0.0213434	0.0152033	0.00766828	0.00660122	0.0124434	0.0123	0.0140826	0.0188065	0	0	0.0199845	0.0218274	0.00057103	0	0.0185799	0.00132093	0.014036	0.0100761	0.000912617	0.00124499	0.0211051	0.0409779	0.0129723	0.0170887	0.0396249	0.0421106	0.00175419	0.00666701	0.01221	0.0251039	0.0272802
Unclassified	0.0190364	0.0368614	0.00678692	0.0131402	0.0134037	0.00978081	0.00464589	0.00581255	0.0183981	0.0171192	0.00274229	0.0119319	0.013516	0.0032982	0.00223453	0.00352866	0.00933781	0.0100661	0.00942187	0.0101966	0.00153366	0.00614985	0.00339367	0.00685752	0.00700659	0.00792822	0.0162833	0.0184529	0.00210947	0.00259979	0.0323584	0.0387615	0.0105395	0.0175574	0.00338801	0.0059271	0.00830481	0.00954489	0.00537458	0.00351958	0.057132	0.0668983	0.00449082	0.0083432	0.00435718	0.00641254	0.0147163	0.019396	0.00927044
uncultured	0.00467843	0.0185385	0.0171813	0.0213164	0.00545638	0.00647038	0.00459186	0.0067813	0.00910155	0.00921803	0.0270885	0.0210602	0.00475221	0.000970058	0.0645221	0.043096	0.00646933	0.00526716	0.00602487	0.00653315	0.0129509	0.0420334	0.0209609	0.0433221	0.0169962	0.0192367	0.00358036	0.0021138	0.00721661	0.00991172	0.0203667	0.0332584	0.0026077	0.00423799	0.0100027	0.00908821	0.00538444	0.00534883	0.00334273	0.00446232	0.0381601	0.0299193	0.0089156	0.0102035	0.0153916	0.00956792	0.00931817	0.0120255	0.0079185
Megasphaera	0.0255969	0.0673996	0.00678692	0.0117386	0	0	0	0	0	0	0.013377	0.0140836	0.0212306	0.027291	0.0195056	0.0327414	0	0	0	0	0	0	0	0	0.00568852	0.0153033	0	0	0	0	0	0	0.0106481	0.00209147	0	0	0.000866986	0.00751602	0	0	0	0	0	0	0.00645088	0.0126724	0	0	0.000193134
Dorea	0.0204345	0.0217001	0.00134515	0.00245284	0.0135816	0.017455	0.0164767	0.0118188	0	0.0008152	0.0181259	0.00867184	0.00734432	0.00355688	0	0	0	0	0.00698628	0.00555623	0.0319796	0.0190702	0.00778547	0.00413628	0.00513354	0.00491672	0.0302124	0.0582153	0.0118796	0.0204192	0.00520272	0.00325406	0.00570435	0	0.0193063	0.0159044	0	0	0.00714426	0.00980454	0.00162153	0.00218512	0.00746269	0.0117819	0.0191829	0.019543	0	0	0
Erysipelotrichaceae UCG-003	0	0	0.0134515	0.0186299	0.0645869	0.058735	0	0	0	0	0	0	0	0	0	0	0.00927678	0.0208931	0	0	0	0	0	0	0	0	0	0	0	0	0	0	0.0118433	0	0	0	0.0412503	0.0240697	0.00766861	0.0126328	0	0	0.0149914	0.0320198	0.0307266	0.0169983	0	0	0
Ruminococcaceae UCG-002	0	0	0	0	0.000296542	0.00220695	0.014748	0.0172923	0.023729	0.0265881	0.0124406	0.0148008	0	0	0	0	0.0384498	0.0314859	0.000897321	0.00274759	0	0	0.00226244	0.000761946	0	0	0	0	0.00532919	0.0148405	0	0	0.00885533	0.000275194	0.00682979	0.0109651	0.00958248	0.0166459	0.00367045	0.00741625	0	0	0.023841	0.00997801	0.00543232	0.0236144	0.0130454	0.0308673	0.0297909
Lachnospiraceae NK4A136 group	0.00231233	0	0.00434118	0.00128482	0.0125734	0.0138938	0.0487818	0.0314846	0.0213236	0.0316047	0.00561835	0.0110191	0.00777634	0.000646705	0	0	0.000793409	0.00509159	0.00589668	0.00751007	0	0	0.00572265	0.00092522	0.0150538	0.0229242	0	0	0.00183191	0.0140281	0	0	0.014451	0	0.00177467	0.0131384	0.0220853	0.029188	0.00268729	0.000502797	0.0205935	0.0201143	0.00561353	0.0083432	0.00226347	0.00244287	0.0129812	0.00631754	0.00289701
Sutterella	0	0	0.014063	0.0217252	0	0	0.0155043	0.00663599	0	0	0.0118387	0.00625937	0.0166636	0.0100239	0.0308645	0.0238908	0.00457736	0.00602797	0	0	0	0	0.0106468	0.0136606	0	0	0.0153024	0.00714122	0.0177084	0.0162487	0	0	0.00749715	0.00264186	0.0151116	0.0131384	0.0129135	0.0109743	0.00760307	0.00578216	0	0	0	0	0.0204844	0.0160314	0	0	0
Fusobacterium	0.00182835	0.00359273	0.000428004	0.00367926	0.00972659	0.00371169	0	0	0	0	0	0	0	0	0.129743	0.0979927	0	0	0	0	0	0	0.046247	0.135191	0	0	0	0.00279936	0.00299767	0	0	0.000143561	0	0	0	0	0	0	0	0	0.00259445	0.000392201	0	0	0.14158	0.0350145	0	0	0
[Eubacterium] coprostanoligenes group	0.0176382	0.0223468	0	0	0.000533776	0.00230727	0.0116687	0.0135626	0.00312053	0.011162	0.0193298	0.0105627	0	0	0	0	0.03491	0.0208346	0.00179464	0.0129442	0	0.000507786	0	0	0.00943462	0.0103251	0	0	0.00660597	0.00704111	0	0	0.0147227	0	0	0.00493925	0.00205339	0.00225942	0	0	0.000594562	0.000392201	0.00779289	0.00501719	0	0.0149626	0.0190219	0.0140205	0.0160301
Ruminococcus 1	0.0060228	0.00222749	0	0	0.000177925	0.00185585	0	0	0	0	0.00635409	0.01454	0	0	0	0	0.0140983	0.018201	0	0	0	0	0	0	0.00110995	0.0351546	0.0154986	0	0.0222605	0.027677	0	0	0.000923562	0	0	0.00222266	0	0.00710103	0	0	0	0.0126065	0.00818914	0.00682113	0	0	0.0552021	0.0251039	0.0216793
Phascolarctobacterium	0	0	0.0174259	0.023302	0.00996382	0.0129909	0.0156123	0.0174376	0.0145625	0.0151753	0	0	0	0	0.0131279	0.0144039	0	0	0	0	0.0055098	0.0289438	0	0	0	0	0	0	0	0	0	0	0.00467214	0.0136496	0	0	0.00597764	0.0110204	0	0	0.00562132	0.0105894	0.0124818	0.0114437	0.014656	0.0122653	0.0129169	0.00343585	0.00651828
Lachnospira	0.0261347	0.00330531	0.0018343	0.0153595	0.0188008	0.00170537	0	0	0.0230139	0.0381263	0.00889573	0.00462933	0	0	0.00409664	0.00913982	0.00683552	0	0	0	0.00102244	0	0.0272824	0.00778274	0.00319112	0.00331879	0.0168228	0.0163963	0.00416343	0.00779938	0.000761373	0.00100493	0.00814907	0	0.0100565	0.00306233	0.00273785	0.00313552	0	0	0.000864818	0.00868445	0.00561353	0.0115565	0.000113173	0.00279912	0.0133025	0.00964256	0.00777365
Dialister	0.00693698	0.00488611	0	0	0	0	0	0	0	0	0.0189954	0.0284932	0.0378325	0.0442346	0	0	0.00152579	0.00181424	0.0162159	0.0186836	0	0	0	0	0.0121401	0.0174544	0.00529697	0.00342779	0.0336405	0.0465255	0	0	0.00141251	0	0	0	0	0	0	0	0	0	0	0	0	0	0.00102821	0.0142976	0
Prevotella 2	0	0	0	0	0	0	0	0	0	0	0.0365193	0.0359914	0	0	0	0	0	0	0	0	0	0	0	0	0	0	0	0	0.114022	0.0953258	0	0	0	0	0	0	0	0	0	0	0	0	0	0	0	0	0	0	0
Prevotellaceae NK3B31 group	0	0	0	0	0	0	0	0	0	0	0.0114374	0.00534655	0	0	0	0	0	0	0	0	0	0	0	0	0	0	0	0	0	0	0	0	0	0	0	0	0	0	0	0	0	0	0	0	0	0	0	0	0
Ruminiclostridium 5	0.000161325	0	0.000305717	0.000175203	0.000533776	0.00115363	0.004916	0.00586098	0.000650111	0.000376246	0.00575212	0.00612897	0.00111091	0.00129341	0.000186211	0	0.0052487	0.00456487	0.00166645	0.00103798	0.000170406	0.0101557	0.000798509	0.00168717	0.00187305	0.00264274	0.00142234	0.000457038	0.00166537	0.0012999	0.0104054	0.011437	0.0653012	0.0592768	0.000860446	0.00182752	0.00898928	0.00922211	0.00308055	0.00314248	0.00302686	0.0161923	0.0035002	0.000620103	0.000282933	0.00142501	0.00443416	0.00471045	0.00275216
Alloprevotella	0	0	0	0	0	0	0	0	0	0	0.011638	0.0271892	0	0	0	0	0	0	0	0	0	0	0	0	0	0	0	0	0.0724437	0.0365596	0	0	0	0	0	0	0.0384668	0.0180292	0	0	0	0	0	0	0	0	0	0	0
Parasutterella	0	0	0.0028126	0.00146002	0.00693909	0.00642022	0	0	0.00201534	0.00238289	0.00167213	0.00195605	0.00111091	0.000646705	0.000139658	0.0028345	0	0	0.00935777	0.00634998	0.021812	0.0182803	0	0	0.0079778	0.0134595	0	0	0.000277562	0	0.0252522	0.00937934	0.000108654	0.00445814	0	0.000444532	0	0	0.000196631	0	0	0	0.00389645	0.0027059	0.000735627	0.000559825	0.00983227	0.0211693	0.00787021
Barnesiella	0	0	0	0	0	0	0	0	0.0141074	0.0170565	0.000267541	0.000195605	0.000802321	0.000711376	0.00135003	0.00786718	0.029051	0.029262	0.00346109	0.00873122	0	0.000902731	0.00399255	0.00223141	0	0	0	0	0.00294216	0.00249147	0.0071696	0.00784802	0	0	0.00424845	0.00360565	0.00812229	0.00451884	0.00635774	0.00779335	0	0	0.00171708	0.00219855	0	0	0.0124028	0.033749	0.00424895
Acidaminococcus	0.0184448	0.0191852	0.0133904	0.02301	0	0.000300948	0	0	0	0	0.00434754	0.00182565	0	0	0	0	0	0	0	0	0	0	0	0	0	0	0.0260925	0.0202811	0.0121017	0.0165737	0	0	0.00038029	0	0	0	0.000365047	0.0017522	0	0	0	0	0	0	0.0025464	0.00351163	0	0	0
[Eubacterium] ventriosum group	0.0529146	0.00366458	0.00623662	0.00116802	0.00551569	0.00356122	0.00648263	0.0067813	0.0040957	0.00997053	0.00167213	0.000912825	0	0	0	0	0	0.000526716	0.00423023	0.00421297	0	0.00203114	0	0	6.93722e-05	0.000983345	0	0	0.00160986	0.00211233	0.0041241	0.0024884	0.00396588	0.00159613	0.00268889	0.00360565	0.000730094	0.00147554	0.00124533	0.00150839	0	0	0.00548144	0.00405885	0.00033952	0.00234109	0.0075188	0.0032696	0.00366955
Holdemanella	0	0	0	0	0	0	0	0	0	0	0.0409337	0.0104323	0	0	0	0	0	0	0	0	0	0	0	0	0	0	0	0	0	0	0	0	0	0	0	0	0	0	0.0346726	0.0340645	0	0	0	0	0	0	0	0	0
[Eubacterium] eligens group	0.0104324	0.000359273	0	0	0	0	0	0	0	0	0	0	0.0210455	0	0	0	0	0.00690583	0.0213434	0.023385	0	0	0	0	0	0	0	0	0	0	0	0	0.0302602	0	0.00403334	0.0133854	0	0	0.0088484	0.0155239	0	0	0.0124818	0.0163482	0	0.00183215	0	0	0.0128434
Christensenellaceae R-7 group	0	0	0	0	0	0	0	0.000387503	0.000715122	0.000376246	0.00140459	0.0119319	0	0	0	0	0.0234971	0.0293205	0	0.000122115	0	0	0	0	0	0	0	0	0.000777173	0.000433299	0.000507582	0.000669953	0	0	0	0	0.000228154	0.00124499	0.000786524	0.000502797	0	0	0	0	0.00033952	0.00178126	0.00308463	0.0029371	0.0272802
Butyricicoccus	0.006453	0.00251491	0.00470804	0.00438007	0.00444813	0.00431359	0.0012425	0.0014047	0.0163178	0.0197529	0.00454819	0.00195605	0.00561624	0.00142275	0	0.000983398	0	0.00140458	0.00525574	0.00409085	0.00136325	0.00169262	0.00239553	0.00266681	0.00506417	0.00276566	0.00142234	0.0032564	0.000832686	0.00552456	0.000507582	0.00358903	0.00369425	0.00550388	0.00645335	0.00153117	0.00565822	0.00341218	0.00229403	0.00207404	0.00189179	0.000616316	0.000528332	0.00372062	0.00514939	0.00274823	0.00392006	0.000387919	0.00473179
Erysipelatoclostridium	0.00855023	0.00718546	0.00018343	0	0.00112686	0.000953002	0.00135055	0.000290627	0.00383565	0.00451496	0.000535081	0.000130404	0.00777634	0.011576	0.00786742	0.00485914	0.000183094	0.000234096	0.0126266	0.0040298	0.00136325	0.00152336	0.00279478	0.00157832	0.00145682	0.000860427	0.0162342	0.0258798	0.000555124	0.00102909	0.0100882	0.00847012	0.000434617	0.00687985	0.001936	0.00153117	0.000319416	0.000276663	0	0	0.0069726	0.00448229	0	0	0.000113173	0.000661611	0.00340595	0.00144084	0.00101395
Ambiguous_taxa	0	0	0	0	0.000593085	0.0338566	0	0	0	0	0	0	0	0	0	0	0	0	0.00153826	0.00097692	0	0.00908373	0	0	0.0346861	0.0374286	0	0.000514168	0.0243144	0.00362888	0	0	0	0	0.000645335	0.000740887	0	0	0	0	0	0	0.00759477	0.0149952	0	0	0.00205642	0.0138543	0.00700111
Catenibacterium	0	0	0	0	0	0	0.046729	0.0228627	0	0	0.018661	0.022299	0.000246868	0	0	0	0	0	0	0	0	0	0	0	0	0	0	0	0	0	0	0	0	0	0	0	0	0	0	0	0	0	0	0	0	0	0	0	0
Ruminiclostridium 9	0	0	0.0028126	0.000642411	0.00249096	0.00300948	0.0022149	0.0021797	0.0070862	0.00564369	0.00147147	0.000782422	0.00277726	0	0.00190866	0.00410713	0.011718	0.0147481	0.00314062	0.00464037	0	0.00141052	0.00206282	0.00304778	0.00277489	0.00258128	0.0055422	0.00691271	0.00499611	0.00222066	0.0119916	0.00344547	0.000597599	0.00710001	0.001452	0.00182752	0.00456308	0.00235164	0.00176968	0.00270253	0.0022161	0.00207306	0.00204729	0.0020858	0.00118832	0.00111965	0.00417711	0.00665004	0.00106224
Ruminococcaceae UCG-005	0	0	0	0	0	0	0.00194479	0.00465004	0	0	0	0.000782422	0.000308585	0.000452694	0	0	0.0269759	0.0602797	0.000769132	0.00152644	0	0	0.000465797	0	0.00228928	0.00565423	0	0	0.00149883	0.000866598	0	0	0.00124952	0	0.000860446	0.000889065	0.000365047	0	0.00380153	0.00993024	0.000270256	0	0.00211333	0.00310051	0	0.0029518	0.00616927	0.00731505	0.0102844
Mitsuokella	0	0	0	0	0	0	0	0	0	0	0.00401311	0.0127144	0	0	0	0	0	0	0	0	0	0	0	0	0	0	0	0	0.0395248	0.0425175	0	0	0	0	0	0	0	0	0.00367045	0.000817045	0	0	0	0	0	0	0	0	0
Oscillibacter	0	0	0.00201773	0.000292005	0.00183856	0.00195616	0.0017287	0.00145314	0.00325055	0.00357434	0.00187278	0.00169525	0.00222181	0.00129341	0	0.000867704	0.00372292	0.00842746	0.00262787	0.00268653	0	0.00265177	0.00119776	0.00125177	0.00395421	0.00393338	0.0121634	0.00845521	0.00194293	0.00113741	0.00596409	0.00698665	0.000814907	0.00165116	0.00328045	0.00222266	0.00173397	0.00156776	0.00196631	0.00270253	0.0024323	0.00997311	0.00231145	0.00214217	0	0.0014759	0.00539811	0.00404544	0.00275216
Sellimonas	0.00032265	0.000646691	0.00428004	0.00134322	0.000118617	0.000351106	0	0	0.00104018	0.00200665	0	0	0.00345615	0.00310418	0	0.00190895	0.00482148	0.00374554	0.00442251	0.00500672	0	0	0	0	0.00138744	0.00282712	0.000931875	0.000628428	0.00355279	0.0012999	0.00456824	0.00564674	0	0.00506357	0.000645335	0.000296355	0.000730094	0.00115276	0	0.000314248	0.00416194	0.00364186	0.00151895	0.00129658	0	0	0.00732601	0.00349127	0.00212447
[Ruminococcus] gauvreauii group	0	0	0	0	0	0	0	0	0	0	0.00695606	0.00286888	0	0	0	0	0.0042722	0	0	0	0.00903153	0.00919657	0	0	0	0	0	0	0	0	0	0	0.00727984	0.0119985	0.0147889	0.00859429	0	0	0.00229403	0.00150839	0	0	0	0	0	0	0	0	0
Eggerthella	0.0066681	0.0132931	0.00177316	0.00116802	0.0027875	0.00130411	0	0.000435941	0.00923157	0.00827742	0	0	0	0	0.00218798	0.00277665	0.00445529	0.0031603	0.00512755	0.00525095	0	0.00400587	0.00113122	0.00092522	0.00381547	0.00288857	0.0131443	0.0177102	0	0	0.00361652	0.00373259	0.000325963	0.00698993	0.00225867	0.00138299	0.000958248	0.000691659	0.000917612	0.00119414	0.00351332	0.00543478	0.00389645	0.00394611	0.00050928	0	0.00282758	0.00310335	0.000434552
Tyzzerella 4	0	0	0	0	0.00320266	0.00521643	0	0	0	0	0	0	0.0112325	0.0111233	0.0364508	0.0246428	0	0	0	0	0	0	0.0211605	0.0312942	0	0	0.00392368	0.0230804	0	0	0.0142757	0.0153132	0	0	0	0	0	0	0	0	0.00491865	0.000728373	0	0	0	0	0	0	0
Ruminococcaceae UCG-013	0.0127447	0.00388015	0.00158973	0.00408807	0.00830318	0.00125395	0.0044298	0.00542504	0.0110519	0.0160532	0	0	0.000308585	0	0	0	0.000610314	0.000351144	0.000192283	0.00335816	0	0.00101557	0.00379292	0.000598672	0.0054804	0.00571569	0.00770023	0.00497029	0.000888198	0.00324974	0	0.00330191	0.00336828	0.0171171	0.00403334	0.00246962	0.00456308	0.00378107	0.00707872	0.00263968	0	0.00280143	0	0.00152207	0.000282933	0.000763398	0.00392006	0.000831255	0.00178649
Intestinibacter	0.0034416	0.00675433	0.00733721	0.00192723	0	0	0.00205283	0	0	0	0	0	0	0	0	0	0.0140372	0.011061	0.00749904	0.00366345	0	0	0	0	0	0	0.00470842	0.0199954	0.00205396	0.00194985	0.00057103	0.00129205	0.00114087	0.00682481	0.000484001	0	0	0	0.00222849	0.00634781	0.000864818	0.000784402	0.000792498	0.000732849	0.00141467	0	0.00520532	0.0113051	0.000531119
Veillonella	0	0	0	0	0.000237234	0	0	0	0	0	0	0	0	0	0.00544667	0.00994967	0	0	0	0	0	0	0	0	0	0	0	0.00622715	0	0	0.0211915	0.0151696	0.000651926	0	0	0	0	0	0	0	0	0	0	0	0.0025464	0	0	0	0.000386268
uncultured bacterium	0	0	0	0	0	0	0	0	0	0	0.00601966	0.00697659	0	0	0	0	0.000366189	0.000468192	0	0	0	0.000677048	0	0	0	0.000430213	0	0	0	0	0	0.00177059	0	0	0	0	0	0	0	0	0	0	0.112931	0.0675912	0	0	0	0	0
Paraprevotella	0	0	0	0	0	0	0	0	0	0	0.0022741	0.00469453	0	0	0	0	0	0	0	0	0	0	0.00379292	0.0112659	0	0	0	0	0.00283113	0.00790771	0	0	0	0	0	0	0.00762035	0.00848435	0.00399816	0	0	0	0	0	0.0181643	0.0134867	0	0	0
Lactobacillus	0	0	0	0	0	0	0	0	0.000780133	0.000438954	0	0	0	0	0	0	0.000305157	0	0	0	0	0	0	0.000217699	0	0	0	0	0.000499611	0	0	0.000239269	0	0	0	0	0.000136893	0.000184442	0	0	0.000756716	0	0	0.000225492	0	0	0.00231348	0.00055417	0.000386268
Escherichia-Shigella	0.0006453	0.00754473	0	0	0	0	0	0	0.000715122	0	0	0	0.00104919	0.000388023	0	0	0	0.000643764	0	0.000183173	0	0	0.00053234	0	0	0.000307295	9.80921e-05	0.0133684	0	0	0	0	0.00124952	0	0	0.000246962	0	0	0.000589893	0.00383383	0.00437814	0.00627521	0	0.000225492	0	0	0.000321316	0.00138543	0
Flavonifractor	0.00231233	0.00531724	0.00287374	0.00146002	0.00183856	0.00165521	0.000486197	0.000871882	0.00214536	0.00150499	0.00153836	0	0.00117262	0.000905387	0.00130348	0.00323943	0.00140372	0.000409668	0.00147417	0.00122115	0.000227208	0.00473934	0.00139739	0.00157832	0.00312175	0.00295003	0.00431605	0.0132541	0.000610636	0.00162487	0.00951716	0.0063167	0	0.00522869	0.00188223	0.00138299	0.000593201	0.000276663	0.000262175	0.00119414	0.00313497	0.0015688	0	0.00101471	0.00101856	0.0014759	0.00295611	0.00127459	0.00173821
Prevotella 7	0	0	0	0	0	0	0	0	0	0	0.0282924	0.0230162	0	0	0	0	0	0	0	0	0	0	0	0	0	0	0	0	0	0	0	0	0	0	0	0	0	0	0	0	0	0	0	0	0	0	0	0	0
Odoribacter	0.00462465	0.00122153	0.0032406	0.00280325	0.00290611	0.00185585	0	0	0.0023404	0.00539286	0.000200655	0	0.000740604	0	0	0.000925551	0.00109857	0.000760812	0.00211511	0.00396874	0	0.00203114	0.00239553	0.00451725	0.00159556	0.00208961	0	0	0.00188742	0.0017332	0.00120551	0.00129205	0.00076058	0	0.000591557	0.00123481	0.00182523	0.0039194	0.00222849	0.00251398	0.00599968	0.00493052	0.00184916	0.00118383	0.00101856	0.00417324	0.00269906	0.00786922	0.00487664
Lachnospiraceae UCG-004	0	0	0	0	0.00587154	0.0075237	0.00329534	0.00290627	0	0	0.00280918	0.00234726	0	0	0	0	0	0	0	0	0	5.64207e-05	0.00632153	0.00582345	0.00228928	0.00227398	0	0	0	0	0	0	0.000488944	0	0.00349556	0.00212388	0	0	0.00544013	0.00194834	0.00432409	0.000336172	0.000990622	0.00315689	0.00260299	0.00234109	0.00205642	0.000609587	0.00453865
Bilophila	0	0	0.00250688	0.00221924	0.00160133	0.00140442	0.0027011	0.00247033	0.00143024	0.00181852	0.00107016	0	0.00240696	0	0.000605186	0.000983398	0	0	0.00153826	0.00177067	0.00028401	0.0032724	0.000798509	0.00114292	0.00235865	0.00159793	0	0	0.00138781	0.000758273	0	0	0.00233607	0.00181628	0.00134445	0.00153117	0.00342231	0.00285886	0.00294947	0.00144554	0	0	0.00184916	0.00118383	0.00220688	0.0029518	0.00141379	0.00133001	0.00144851
Negativibacillus	0	0	0	0	0	0.000300948	0.00275512	0.00213127	0.0017553	0.00194394	0.000802622	0.000521614	0.000308585	0	0	0	0.00866646	0.00620355	0.000256377	0.000671633	0	0	0.0021959	0.00272124	0.00104058	0.00116772	0	0	0.00366382	0.00297893	0.000317239	0.000669953	0	0	0.000860446	0.00059271	0.00392425	0.00341218	0.000393262	0	0.00124318	0.000672344	0	0	0	0.000916077	0.00372727	0.00338044	0.00231761
Butyricimonas	0	0	0.00214002	0	0	0	0	0	0.00396567	0.00576911	0.00193967	0.000456413	0.00135777	0	0	0	0.00262435	0.00275063	0.000384566	0.000793748	0	0.00310314	0	0	0.00235865	0.00288857	0	0	0.000555124	0.00167903	0.00177654	0.00272766	0.00211876	0.00220155	0.000806668	0.00227205	0.00278348	0.00318163	0.000327718	0.00144554	0	0	0.000594373	0.000620103	0.000735627	0.00274823	0.00250627	0.00199501	0.000434552
Faecalitalea	0.00672188	0.0183948	0.00672577	0.00543129	0	0	0	0	0	0	0.000468196	0	0	0	0	0	0	0	0.000576849	0.000610575	0.000454416	0.00186188	0.00026617	0.000544247	0.00062435	0	0	0	0.000555124	0.000324974	0	0	0	0	0	0	0	0	0	0	0.00983731	0.00397804	0	0	0.000113173	0	0.00308463	0.00199501	0
Coprococcus 3	0	0	0	0	0	0	0	0	0.00546093	0.00288456	0.00167213	0.0036513	0	0	0	0	0.00201404	0.000351144	0	0	0.00437376	0.00513428	0	0	0	0	0	0	0	0	0	0	0	0	0	0	0	0	0.0036049	0.00930174	0	0	0	0	0.00260299	0.00386788	0	0	0
Ruminococcaceae UCG-014	0	0	0	0	0	0	0	0	0	0	0	0.0121275	0	0	0	0	0.00378395	0.00632059	0	0	0	0	0	0	0	0	0	0	0.0049406	0.0205275	0	0	0	0	0	0	0	0	0	0	0	0	0.00369832	0.00281865	0	0	0	0	0
Ruminococcaceae NK4A214 group	0	0	0	0	0	0	0	0	0	0	0.00374557	0.00234726	0	0	0	0	0.00396704	0.0127582	0	0	0	0	0	0	0	0.000184377	0	0	0.0017764	0.0012999	0	0	0	0	0	0	0	0	0	0	0	0	0.00184916	0.000901967	0.000226347	0.0014759	0.00481974	0.000942089	0.000241418
Romboutsia	0.00134438	0.000502982	0	0	0	0	0	0	0	0	0.000601966	0	0	0	0.00349146	0	0.00244126	0.00374554	0	0	0	0	0.00026617	0.000707521	0	0	0.000294276	0.000399909	0	0	0	0	0.00766013	0	0.000645335	0	0	0.000599437	0.000393262	0	0.00108102	0	0	0	0	0.000203573	0.000835422	0.00870047	0
Coprococcus 2	0	0	0	0	0	0	0	0	0	0	0.018059	0.0170829	0	0	0	0	0	0	0	0	0	0	0	0	0	0	0	0	0	0	0	0	0	0	0	0	0	0	0	0	0	0	0	0	0	0	0	0	0
metagenome	0	0	0	0	0	0	0	0	0	0	0.00200655	0.00189085	0.00777634	0.00491496	0	0	0	0	0	0	0	0	0	0	0	0	0	0	0	0	0	0	0	0	0	0	0.0347251	0.0272975	0	0	0	0	0	0	0	0	0	0	0
Ruminococcaceae UCG-004	0	0	0	0	0	0.000401264	0.000864351	0.00145314	0.00208035	0.00250831	0.000668852	0.000456413	0.000802321	0.000517364	0	0	0.00347879	0.0046234	0	0	0	0.00146694	0	0	0.000832466	0.00122918	0	0	0.0017764	0.00200401	0.00164964	0.00172274	0.000651926	0	0.00129067	0.000938457	0.00219028	0.00161387	0.000983155	0.00251398	0	0.00151277	0.00105666	0.000901967	0.000565867	0.00183215	0.00173511	0.00271543	0.00197962
Tyzzerella	0.0004302	0.000502982	0	0	0.00112686	0.0040628	0.00313327	0.00285783	0.00149525	0.00100332	0	0.000391211	0.000555453	0	0	0	0	0	0	0	0	0.000733469	0.00226244	0.00212256	0.00117933	0.000368754	0.00578743	0.00508455	0.00260908	0.00324974	0.0123089	0.0050725	0.000325963	0.000220155	0.00172089	0.0013336	0.00387862	0.00142943	0.00124533	0.000439947	0.00162153	0.00577095	0	0	0.00175419	0.00193394	0	0	0.00284873
Turicibacter	0.0010755	0.000359273	0	0.000233604	0	0	0	0	0	0	0.00147147	0	0.003271	0.0114467	0	0.000289235	0.00701861	0.00749108	0.000512755	0	0	0	0	0.000326548	0	0	0	0	0.000999223	0	0	0	0	0	0	0	0	0	0	0.000565646	0.00291876	0.000560287	0	0.000732849	0.00118832	0.00111965	0.000835422	0.00221668	0
Bacillus	0	0	0	0	0.000118617	0.0025079	0	0	0	0.00150499	0	0.00273848	0	0	0	0	0.000122063	0.00632059	0	0	0	0	0	0	0	0.00208961	0	0	0	0.000324974	0.00317239	0.000622099	0	0	0	0	0	0	0	0	0	0	0.00303791	0	0	0	0	0	0.00304186
Lachnospiraceae ND3007 group	0.00123683	0	0.00146744	0.000642411	0.00171995	0.00135427	0.00156664	0.00203439	0	0	0.000601966	0.000652018	0	0	0	0	0	0	0.000769132	0.00122115	0	0	0	0.000272124	0.000554977	0.000245836	0.00161852	0.0011426	0.00155435	0.00303309	0	0	0.000651926	0	0.00236623	0.00256841	0	0	0.0025562	0.00138269	0	0	0.00204729	0.00163482	0.000452694	0.00106876	0	0	0.00144851
[Clostridium] innocuum group	0.00139815	0.00337716	0	0	0.000177925	0.000351106	0.000324132	0.000193752	0.000325055	0.000313539	0	0	0.000925754	0.000582035	0.000884503	0.00584254	0	0	0	0	0	0	0.000731967	0.000326548	0	0	0.00328609	0.0110261	0	0	0.000507582	0.00105278	0	0.00798063	0	0	0.000821355	0.000507216	0	0	0	0	0	0	0	0	0	0	0
Senegalimassilia	0	0	0	0	0	0	0.00291718	0.00377815	0	0	0.00220721	0	0	0	0	0	0	0	0	0	0	0	0	0	0	0	0	0	0	0	0	0	0	0	0.00311912	0.00355626	0	0	0	0	0	0	0	0	0	0	0	0	0
Coprobacter	0	0	0	0	0.00112686	0.000902844	0.000324132	0.000290627	0	0	0	0.000130404	0	0	0	0	0	0	0.000640943	0.00140432	0.00147685	0.00744753	0.00106468	0.00103407	0.0024974	0.00147502	0	0	0	0	0.00367997	0.00114849	0.0011952	0.000880621	0	0	0	0	0	0	0	0	0.00422665	0.0014657	0	0.00101786	0	0	0.00188306
Coprococcus 1	0	0	0	0	0	0	0.00421371	0.00489223	0	0	0	0.000260807	0	0	0	0	0.00750687	0.00959794	0	0	0	0	0.00492414	0.00185044	0	0	0	0	0	0	0	0	0.00325963	0	0	0	0	0	0.00701317	0.0084847	0	0	0	0	0.00152784	0.00463128	0	0	0
Tyzzerella 3	0	0	0	0	0	0	0	0	0	0	0	0	0	0	0	0	0	0	0	0	0.00181767	0.00400587	0	0	0	0	0.00392368	0.00485603	0	0	0	0	0	0	0	0	0.00333105	0.000922211	0	0	0	0	0	0	0.0072431	0.0114001	0.00462695	0.00210585	0
Lachnospiraceae FCS020 group	0.000914175	0.00186822	0.0018343	0.000876015	0.00100824	0	0.00102642	0.00169533	0	0	0	0.00136924	0	0	0	0	0.000671346	0	0	0	0	0.00248251	0	0	0.00145682	0	0	0	0	0.00135406	0	0	0.00135818	0	0.00285023	0.0026178	0	0	0.00117979	0.000942744	0	0	0.000726456	0.000507357	0	0.000254466	0	0	0.000531119
UBA1819	0	0	0.000305717	0.000233604	0.000177925	0	0.000486197	0	0.000975166	0.000564369	0.000334426	0	0.000246868	0	0	0	0.00146475	0.000643764	0	0.000549518	0	0.00084631	0	0	0	0.000921886	0.0102016	0.00519881	0.000277562	0	0.00107861	0.00272766	0	0	0	0.000493925	0.00173397	0.00101443	0.000327718	0.00377098	0	0	0	0	0	0	0.000642632	0.00731505	0
CAG-56	0	0	0	0	0	0	0	0	0	0	0	0	0	0	0	0	0	0	0	0	0.000340812	0	0	0	0	0	0	0	0.000610636	0.00243731	0	0	0	0	0.00822802	0.0100761	0	0	0	0	0	0	0	0	0.00548891	0.00783755	0	0	0.00362126
Family XIII AD3011 group	0	0	0	0	0.000177925	0.000300948	0.000702285	0.000823444	0.000325055	0	0.0013377	0.00071722	0.00061717	0	0	0	0.00299054	0.00198982	0	0.000183173	0	0	0.000332712	0.000435398	0.000485605	0.00215107	0	0	0	0.000162487	0.00158619	0.00129205	0	0	0.000322667	0.000493925	0.000730094	0.000645548	0.0010487	0.000314248	0.000378358	0.000112057	0.00105666	0.000845594	0	0.00101786	0.0019279	0.00133001	0.000531119
Clostridium sensu stricto 1	0.00145193	0	0	0	0	0	0	0	0	0	0.00214033	0	0.000493736	0.0017461	0.000232764	0	0.00476045	0.00263358	0	0.000671633	0	0	0	0.000272124	0	0	0	0.000285649	0.00210947	0	0	0	0.00211876	0	0.00430223	0	0	0	0	0	0.000864818	0	0	0	0.00299909	0	0	0	0
Ruminococcaceae UCG-003	0	0	0	0	0	0	0	0	0	0	0.00247475	0.00189085	0	0	0	0	0	0.000409668	0	0	0	0	0	0	0	0	0	0	0	0	0	0	0.00076058	0	0.00242001	0.00227205	0.00100388	0	0	0	0	0	0	0	0.000226347	0.00229019	0	0	0.000917387
Marvinbryantia	0	0	0	0	0	0	0.000378154	0.00130782	0.00195033	0.00520474	0	0	0.000802321	0.000776046	0	0	0.000671346	0.000643764	0	0	0	0.00084631	0	0.000380973	0	0	0	0	0	0	0	0	0.00195578	0	0.000430223	0.00138299	0.00396988	0.00442662	0.00203185	0.000754195	0	0	0	0	0.000622454	0.000814291	0.00295611	0.00559712	0
Adlercreutzia	0	0	0.00018343	0	0	0	0.000162066	0	0	0	0	0	0.00203666	0.000840717	0	0	0	0	0.00307653	0.000854805	0	0	0.000399255	0.000489823	0.0037461	0.000737508	0	0	0.000610636	0.000704111	0	0	0.000543272	0	0.000161334	0.000246962	0.00127766	0.00106054	0.000917612	0.00182264	0	0	0.000396249	0	0.000452694	0.00208662	0.00224921	0.00138543	0.000337985
Moryella	0	0	0	0	0	0	0	0	0	0	0	0	0	0	0	0	0	0	0	0	0	0	0	0	0.0042317	0.00172085	0	0	0	0	0	0	0	0	0	0	0.00360484	0.00253608	0	0	0	0	0	0	0.00033952	0.000101786	0	0	0
Slackia	0	0	0	0	0	0	0	0	0.000650111	0.000940616	0.0107685	0.00215166	0.00222181	0.00239281	0	0	0	0	0	0	0	0	0.00126431	0.00092522	0	0	9.80921e-05	0	0	0	0	0	0	0	0.000645335	0	0	0	0.00262175	0.0120043	0	0	0	0	0	0	0	0	0
Ruminiclostridium 6	0	0	0	0	0	0	0	0	0	0	0.000401311	0	0	0	0	0	0	0	0	0	0	0	0	0	0	0	0	0	0	0	0	0	0	0	0	0	0.00054757	0.0021672	0	0	0	0	0	0	0	0	0	0	0.00622857
Allisonella	0	0	0.00103944	0.00286165	0	0	0.000378154	0	0	0	0.000401311	0.000521614	0	0	0	0	0	0	0	0	0.00153366	0.000338524	0	0	0	0	0	0	0	0	0	0	0.000869235	0.00159613	0	0	0	0	0	0	0	0	0	0	0.00198053	0.000101786	0	0	0
[Eubacterium] ruminantium group	0	0	0	0	0	0	0	0	0	0	0	0.00978027	0	0	0	0	0	0	0	0	0	0	0	0	0	0	0	0	0	0	0	0	0	0	0	0	0	0	0	0	0	0	0	0	0	0	0	0	0
Eisenbergiella	0	0	0	0	0	0	0	0	0.000845144	0.000877908	0.000535081	0	0.000308585	0.000194012	0	0	0	0	0	0	0	0	0.000332712	0.000380973	0.000346861	0.00061459	0	0	0	0	0.00183998	0.00215342	0	0	0	9.87849e-05	0.00187086	0.00115276	0	0	0.00351332	0.00924473	0	0	0	0	0.00141379	0.00332502	0
Lachnospiraceae UCG-001	0	0	0	0	0.00166064	0.00135427	0	0	0	0	0	0	0	0	0	0	0.000793409	0.0014631	0	0	0	0	0	0	0	0	0	0	0	0	0	0	0.000923562	0	0	0	0	0	0	0	0	0	0	0	0	0	0	0	0.00815992
Eubacterium	0.00188213	0.00100596	0	0	0	0	0	0	0	0	0	0	0.000185151	0	0	0	0	0	0	0	0	0	0	0	0	0	0.00966207	0.00685558	0	0	0	0	0	0.000385272	0	0	0	0	0	0	0	0	0	0	0	0	0.000257053	0.000997506	0
Terrisporobacter	0	0	0	0	0	0	0	0	0	0	0.000668852	0	0	0	0	0.00289235	0.009704	0.00134605	0	0	0	0	0	0	0	0	0	0	0	0	0	0	0	0	0	0	0	0	0	0	0	0	0	0	0	0	0	0	0.000289701
Rikenellaceae RC9 gut group	0	0	0	0	0	0	0	0	0	0	0.000936392	0.00547695	0	0	0	0	0	0	0	0	0	0	0	0	0	0	0	0	0	0	0	0	0	0	0	0	0	0	0	0	0	0	0	0	0	0	0	0	0
Oscillospira	0.00177458	0.00136524	0	0	0	0.000300948	0	0.00092032	0.000910155	0.000627077	0.000200655	0	0	0	0	0	0	0	0	0.00073269	0	0	0	0	0.00235865	0.000860427	0	0	0	0	0.00139585	0.001962	0	0	0.00204356	0.00187691	0	0.00101443	0.000852068	0.000502797	0	0.000448229	0	0	0	0	0.00141379	0.00105292	0.00111052
Desulfovibrio	0	0	0	0	0	0	0	0	0.000130022	0	0.00448131	0.00234726	0	0	0	0	0.000305157	0	0	0	0	0	0	0	0	0	0	0	0	0	0	0	0	0	0	0	0	0	0	0	0	0	0	0	0	0	0	0	0.00280044
Merdibacter	0	0.000287418	0	0	0	0	0	0	0.000975166	0.000564369	0	0	0	0.000840717	0	0	0.00292951	0.00163867	0.000769132	0.00103798	0	0.000677048	0	0	0	0	0.0110354	0.00137112	0	0.000270812	0	0.000191415	0	0	0.000268889	0.000740887	0.000136893	0.000230553	0	0	0	0	0.00046229	0	0	0	0.000578369	0	0.000144851
Prevotellaceae UCG-003	0	0	0	0	0	0	0	0	0	0	0.00120393	0.000586816	0	0	0	0	0	0	0	0	0	0	0	0	0	0	0	0	0	0	0	0	0	0	0	0	0	0	0	0	0	0	0	0	0	0	0	0	0
Shuttleworthia	0	0	0	0	0	0	0	0.000145314	0.00325055	0.0064589	0	0.000456413	0.000925754	0	0	0	0.000366189	0.000526716	0	0	0	0	0	0	0	0	0.00102997	0.000799817	0.000888198	0.00211233	0.000951716	0	0	0	0.000430223	0	0	0.000414995	0.000458806	0	0	0	0	0	0	0	0	0	0
Holdemania	0	0	0	0	0.000533776	0.00025079	0	0	0.000325055	0.000752493	0.000267541	0.000130404	0.000678887	0	0	0	0.000305157	0.00029262	0.000384566	0.000854805	0	0.000677048	0	0	0.000485605	0.000184377	0	0	0.000166537	0.000433299	0.000697925	0.000191415	0.000325963	0	0.000322667	0.000148177	0.000410678	0.000507216	0	0	0.00156748	0.00123263	0.000330207	0.000394611	0	0.000356252	0.000706895	0.00110834	0.000531119
Anaerofilum	0	0	0	0	0	0	0	0	0	0	0	0	0	0	0	0	0	0	0	0	0	0	0	0	0	0	0.00205993	0.0342779	0	0	0	0	0	0	0	0	0	0	0	0	0	0	0	0	0	0.00015268	0.000771159	0.000665004	0.000337985
Enterorhabdus	0	0	0	0	0	0	0	0	0	0	0.000869507	0.00104323	0	0	0	0	0	0	0	0	0	0	0	0	0	0	0	0	0	0	0	0	0	0	0.001936	0.00103724	0.000638832	0.000184442	0.000786524	0.00131984	0	0	0.000858539	0.0014657	0	0	0	0	0.000531119
Elusimicrobium	0	0	0	0	0	0	0	0	0	0	0.000869507	0.0110191	0	0	0	0	0	0	0	0	0	0	0	0	0	0	0	0	0	0	0	0	0	0	0	0	0	0	0	0	0	0	0	0	0	0	0	0	0
Actinomyces	0	0.000287418	0.000489147	0.000408807	0.000237234	0.000150474	0	0	0	0	0	0	0	0.000517364	0.00116382	0	0.00085444	0.00058524	0.00044866	0	0.000908833	0	0	0.000217699	0.000138744	0	0	0.00371344	0.00022205	0	0.000888269	0.000287123	0	0	0	9.87849e-05	0	0	0	0.000691346	0	0.000224115	0	0.000394611	0.000622454	0.000559825	0.000642632	0.000277085	0.000434552
Gordonibacter	0.000699075	0	0	0	0	0	0	0	0.000780133	0	0	0	0.000308585	0.000129341	0	0	0.00152579	0.0016972	0.00121779	0.000549518	0	0.000225683	0	0	0.000901838	0.000860427	0	0	0.000499611	0	0	0	0	0.000385272	0	0	0.000456308	0.000876101	0	0	0	0	0	0	0	0	0.000578369	0	0
Enterococcus	0	0	0	0	0	0	0	0	0	0	0	0	0	0	0.000139658	0.000520622	0	0	0	0	0	0	0	0.000272124	0	0	0.00117711	0.0125114	0	0	0.000824821	0	0	0	0	0	0	0	0	0	0	0.000504258	0	0	0	0	0	0	0
DTU089	0	0	0	0	0	0	0	0	0	0	0.000267541	0.000326009	0	0	0	0.000231388	0.000549283	0.000468192	0	0.000366345	0	0	0	0	0.000346861	0	0	0	0	0	0	0.00076566	0	0	0	0	0.000228154	0	0.000393262	0	0	0	0	0	0	0	0.000706895	0.000720421	0
Fournierella	0	0	0	0	0	0	0	0	0	0	0	0	0	0	0	0	0	0	0	0	0	0	0	0	0	0	0	0	0.000832686	0.000649949	0	0	0	0.00429303	0	0	0	0	0	0	0	0	0	0	0	0	0	0	0
Solobacterium	0	0	0	0	0	0	0	0	0	0	0	0	0	0	0	0	0	0	0	0	0	0	0	0	0	0	0	0	0	0	0	0	0	0	0	0	0	0	0	0	0	0	0	0	0	0	0	0.000277085	0
Ruminococcaceae UCG-010	0	0	0	0	0	0	0	0	0	0	0	0.00143444	0	0	0	0	0.00103753	0.000702288	0	0	0	0	0	0	0	0	0	0	0	0	0	0	0	0	0	0	0	0	0	0	0	0	0	0	0	0	0.00128526	0.000775838	0.000337985
GCA-900066225	0	0	0	0	0	0	0	0	0	0	0	0	0.000185151	0	0	0	0	0.000175572	0	0	0	0.000394945	0	0	0	0	0	0	0	0	0.00057103	0.000669953	0	0.000165116	0	0	0	0	0.000196631	0	0	0	0	0	0	0	0	0	0
UC5-1-2E3	0	0	0	0	0	0	0	0	0.00305552	0.0024456	0	0	0.000740604	0	0	0	0	0	0	0	0	0	0	0	0	0	0	0	0	0	0	0.00105278	0	0	0	0	0	0	0	0	0	0	0.000594373	0	0	0	0	0	0
[Eubacterium] xylanophilum group	0	0	0	0	0	0	0	0	0	0	0	0.000912825	0	0	0	0	0	0	0	0	0	0	0	0	0	0	0	0	0	0	0	0	0	0	0	0	0	0	0	0	0	0	0	0	0	0	0.00160658	0.000831255	0
[Eubacterium] brachy group	0.0006453	0.00150895	0	0	0	0	0	0	0	0	0.000735737	0	0	0	0	0	0.0011596	0	0	0.000305288	0	0.000338524	0	0	0	0.000368754	0	0	0	0.000324974	0.000253791	0.000191415	0.000108654	0	0	0	0	0	0	0	0	0	0	0	0	0	0	0.000665004	0
Defluviitaleaceae UCG-011	0	0	0	0	0	0	0	0	0	0	0	0	0	0	0	0	0.00122063	0.00058524	0	0	0	0	0	0	0	0	0	0	0	0	0	0	0	0	0	0	0.000593201	0.000691659	0	0	0	0	0	0	0	5.08932e-05	0.000385579	0.000387919	0
Intestinimonas	0	0	0	0	0	0	0	0	0.00136523	0.00300997	0.000200655	0.000326009	0	0	0	0	0	0	0	0	0	0	0	0	0	0	0	0	0	0	0	0	0	0	0	0	0.000228154	0	0.000262175	0	0	0	0	0	0	0	0	0	0.000241418
Peptococcus	0	0	0	0	0	0	0	0	0	0	0.00113705	0.00169525	0	0	0	0	0	0	0	0	0	0	0	0	0	0	0	0	0	0	0	0	0	0	0	0.000296355	0	0	0	0	0	0	0	0	0	0	0	0	0
Haemophilus	0	0	0	0	0	0	0	0	0	0	0	0	0	0	0.00321214	0.000231388	0	0	0	0.00073269	0	0	0	0	0	0	0	0	0	0	0	0	0.000325963	0	0	0	0	0	0	0	0	0	0	0	0	0	0	0	0
Coprobacillus	0	0	0	0	0	0	0.00027011	0	0	0	0	0	0	0	0	0	0.000549283	0	0	0	0	0	0	0	0	0	0.000392368	0.00199954	0	0	0	0.000478538	0	0	0	0	0	0	0	0	0	0	0.00046229	0.000338238	0	0	0	0	0
Lachnospiraceae UCG-008	0	0	0	0	0	0	0	0	0	0	0.00113705	0.00136924	0	0	0	0	0	0	0	0	0	0	0	0	0	0	0	0	0	0	0	0	0	0	0	0.000740887	0	0	0	0	0	0	0	0.000394611	0	0	0	0	0
Succinatimonas	0	0	0.000978294	0.00163523	0	0	0	0	0	0	0	0	0	0	0	0	0	0	0	0	0.00142005	0.00112841	0	0	0	0	0	0	0	0	0	0	0	0	0	0	0	0	0	0	0	0	0	0	0	0	0	0	0
Ruminococcaceae UCG-009	0.00161325	0.000862255	0	0	0	0	0	0	0	0	0	0	0	0	0	0	0	0	0	0	0	0	0	0	0	0	0	0	0	0.000324974	0	0	0	0	0	0	0	0	0	0	0	0	0	0	0	0.000407145	0	0	0
Lactonifactor	0	0	0	0	0	0	0	0	0	0	0	0	0	0	0	0	0	0	0	0	0	0	0	0	0	0.000245836	0	0	0	0	0	0.000191415	0	0	0	0	0	0	0	0	0	0	0	0	0	0.000407145	0	0	0
Lactococcus	0	0	0	0	0	0	0	0	0	0	0	0	0	0	0	0	0	0	0	0	0	0.000169262	0	0	0	0	0	0.00365631	0	0	0	0	0	0	0	0	0	0	0	0.000879894	0	0	0	0	0	0	0	0	0
Faecalicoccus	0	0	0	0	0	0	0	0	0	0	0	0.000326009	0	0	0	0	0	0	0	0	0	0	0	0	0	0	0	0	0	0	0	0	0	0	0.00295778	0.00148177	0	0	0	0	0	0	0	0	0	0	0	0	0
[Eubacterium] fissicatena group	0.000376425	0	0	0	0	0	0	0	0	0	0	0	0	0	0	0	0	0	0	0	0	0	0	0	0	0	0.000441414	0.000399909	0	0	0	0	0	0	0	0	0	0	0	0	0	0	0.000396249	0	0	0	0	0	0
Candidatus Soleaferrea	0	0	0	0	0	0	0	0	0	0	0	0	0	0	0	0	0	0	0	0	0	0	0	0	0	0	0.000735691	0.000628428	0	0	0	0	0	0	0.000161334	0.000148177	0	0	0	0	0.000324307	0.000280143	0	0	0	0	0	0	0
Geobacillus	0	0	0	0	0	0	0	0	0	0	0	0	0	0	0	0	0	0	0	0	0	0	0	0	0	0	0	0	0	0	0	0	0	0	0	0	0	0	0	0	0	0	0	0	0	0	0	0	0
Enorma	0	0	0.00171201	0.000408807	0	0	0	0	0	0	0	0	0.000246868	0.000970058	0	0	0	0	0	0	0	0	0	0	0	0	0	0	0	0	0	0	0	0	0	0	0	0	0	0	0	0	0	0	0	0	0	0	0
GCA-900066575	0	0	0	0	0	0	0	0	0	0	0	0	0	0	0	0	0	0	0	0	0	0	0	0	0	0	0	0	0	0	0	0	0	0.000495349	0	0	0	0	0	0	0.00048646	0.00100852	0	0	0.000735627	0.000508932	0	0	0
Ruminiclostridium 1	0	0	0	0	0	0	0	0	0	0	0	0	0	0	0	0	0.00170888	0.00158015	0	0	0	0	0	0	0	0	0	0	0	0	0	0	0	0	0	0	0	0	0	0	0	0	0	0	0	0	0	0	0
Lachnospiraceae UCG-010	0	0	0	0	0.000533776	0	0	0	0	0.000501662	0.000535081	0	0.000370302	0	0	0	0	0	0	0	0.00102244	0	0	0	0	0	0	0	0.000166537	0	0	0	0	0.000385272	0	0	0	0	0	0	0	0	0	0	0	0.000254466	0	0	0
Cloacibacillus	0	0	0	0	0	0	0	0	0	0	0	0	0	0	0	0	0	0	0	0	0	0	0	0	0.000208117	0	0	0	0.000111025	0	0	0	0	0	0	0	0	0	0	0	0	0	0	0	0	0	0	0	0
[Eubacterium] nodatum group	0	0	0	0	0	0	0	0	0.000195033	0	0	0	0	0	0	0	0	0	0	0	0	0	0	0	0	0	0	0	0	0	0.000444134	0	0	0	0	0	0	0.000276663	0	0	0	0.000784402	0	0	0	0	0	0	0
Olsenella	0	0	0	0	0	0	0	0	0	0	0	0	0	0	0	0	0	0	0	0	0	0.000169262	0	0	0	0	0	0	0.000388587	0	0	0	0	0	0	0	0	0	0.000458806	0.000502797	0	0	0	0	0	0	0	0	0.000144851
gut metagenome	0	0	0	0	0	0	0	0	0	0	0	0.000260807	0	0	0	0	0	0	0	0	0	0	0	0	0	0	0	0	0	0	0	0	0	0	0	0	0	0	0	0	0	0	0	0	0	0	0.000578369	0.00138543	0
Victivallis	0	0	0	0	0	0	0	0	0	0	0	0	0	0	0	0	0	0	0	0	0	0	0	0	0	0	0	0	0	0	0	0	0	0	0	0	0	0	0	0	0	0	0	0	0	0.000254466	0	0	0.00125537
Mailhella	0	0	0	0	0	0	0	0	0	0	0	0	0	0	0	0	0	0	0	0	0	0	0	0	0	0	0	0	0	0	0	0	0	0	0	0	0	0	0	0	0	0	0	0	0	0	0	0	0
Family XIII UCG-001	0	0	0	0	0	0	0	0	0	0.000313539	0.000601966	0	0	0	0	0	0	0	0	0	0	0	0	0	0	0	0	0	0.000444099	0	0	0	0	0.000330233	0	0	0	0	0	0	0	0.000280143	0	0.000281865	0	0	0.000321316	0	0
uncultured Porphyromonadaceae bacterium	0	0	0	0	0	0	0	0	0	0	0	0	0	0	0	0	0	0	0	0	0	0	0	0	0	0	0	0	0	0	0	0	0	0	0	0	0	0	0	0	0	0	0	0	0	0	0	0	0
Pyramidobacter	0	0	0	0	0	0	0	0	0	0	0	0	0	0	0	0	0	0	0	0	0	0	0	0	0	0	0	0	0	0	0	0	0	0	0	0	0	0	0	0	0	0	0	0	0	0	0	0	0
Libanicoccus	0	0	0	0	0	0	0	0	0	0	0	0.000260807	0	0	0	0	0	0	0	0	0	0	0	0	0	0	0	0	0	0	0	0	0	0	0	0	0	0	0	0	0	0	0	0	0	0	0	0	0
CAG-352	0	0	0	0	0	0	0	0	0	0	0	0	0	0	0	0	0.00457736	0.00029262	0	0	0	0	0	0	0	0	0	0	0	0	0	0	0	0	0	0	0	0	0	0	0	0	0	0	0	0	0	0	0
Succinivibrio	0	0	0	0	0	0	0	0	0	0	0.0013377	0.00149964	0	0	0	0	0	0	0	0	0	0	0	0	0	0	0	0	0	0	0	0	0	0	0	0	0	0	0	0	0	0	0	0	0	0	0	0	0
Anaerotruncus	0	0	0	0	0	0	0	0	0	0	0	0	0	0	0	0	0	0	0	0	0	0	0	0	0	0.000307295	0	0	0	0	0	0	0	0	0	0	0	0	0	0	0	0	0	0	0	0	0	0.000387919	0
Phocea	0	0	0	0	0	0	0	0	0	0	0	0	0	0	0	0	0	0	0	0	0	0	0	0.000272124	0	0	0	0	0	0	0	0	0	0.000385272	0	0	0	0	0	0	0	0	0	0	0	0	0	0	0
Granulicatella	0.000268875	0.000502982	0	0	0	0.00025079	0	0	0	0	0	0	0	0	0	0	0	0	0	0	0	0	0	0	0	0	0	0.000457038	0	0	0	0	0	0	0	0	0	0	0	0.000251398	0	0	0	0	0.000282933	0.000254466	0	0.000277085	0
Ruminiclostridium	0	0	0	0	0	0	0	0	0	0	0	0	0	0.000258682	0	0	0	0	0	0	0	0	0	0	0	0	0.000196184	0.000228519	0	0	0	0	0	0.000220155	0	0	0	0	0	0	0	0	0	0	0	0	0	0.000166251	0
Anaerofustis	0	0	0	0	0	0	0	0	0	0.000438954	0	0	0	0	0	0	0	0	0	0	0	0	0	0	0	0	0.00024523	0	0	0	0	0	0	0	0	0	0	0	0	0	0	0	0	0	0	0	0	0	0
Citrobacter	0	0	0	0	0	0	0	0	0	0	0	0	0	0	0	0	0	0.00087786	0	0	0	0	0	0	0	0	0	0	0	0	0	0	0	0	0	0	0	0	0	0	0	0	0	0	0	0	0	0	0
Brachyspira	0	0	0	0	0	0	0	0	0	0	0	0	0	0	0	0	0	0	0	0	0	0	0	0	0	0	0	0	0	0.000270812	0	0	0	0	0	0	0	0	0	0	0	0	0	0	0	0	0	0	0
Klebsiella	0	0	0	0	0	0	0	0	0	0	0	0	0	0	0	0	0	0	0	0	0	0	0	0.000544247	0	0	0	0	0	0	0	0.00229698	0	0	0	0	0	0	0	0	0	0	0	0	0	0	0	0	0
CHKCI002	0	0	0	0	0	0	0	0	0	0	0	0	0	0	0	0	0	0	0	0	0	0	0	0	0	0	0	0	0	0	0	0	0	0	0	0	0	0	0	0	0	0	0	0	0	0	0.00019279	0	0
Prevotellaceae UCG-001	0	0	0	0	0	0	0	0	0	0	0	0	0	0	0	0	0	0	0	0	0	0	0	0	0	0	0	0	0	0	0	0	0	0	0	0	0	0	0	0	0	0	0	0	0	0	0	0	0
Oxalobacter	0	0	0	0	0	0	0	0	0	0	0	0	0	0	0	0	0	0	0	0	0	0	0	0	0	0	0	0	0	0	0	0	0	0	0	0	0	0	0	0	0	0	0.00046229	0	0	0	0	0	0.000337985
Paraeggerthella	0	0	0	0	0	0	0	0	0	0	0	0	0	0	0	0	0	0	0	0	0	0	0	0	0	0	0	0	0	0	0	0	0	0	0	0	0	0	0	0	0	0	0	0	0	0	0	0	0
Clostridioides	0	0	0	0	0	0	0	0	0	0	0	0	0	0	0	0	0	0	0	0	0	0	0	0	0	0	0	0	0	0	0	0	0	0	0	0	0	0	0	0	0	0	0	0	0	0	0	0	0
Raoultibacter	0	0	0	0	0	0	0	0	0	0	0	0	0	0	0	0	0	0	0	0	0	0	0	0.000163274	0	0	0	0	0	0	0	0	0	0	0	0	0	0	0	0.000314248	0	0	0	0	0	0	0	0	0
Candidatus Stoquefichus	0	0	0	0	0	0	0	0	0	0	0	0	0	0	0	0	0	0	0	0	0	0	0	0	0	0	0	0	0	0	0	0	0	0	0	0	0	0	0	0	0	0	0	0	0	0	0	0	0
Clostridium sp. K4410.MGS-306	0	0	0	0	0	0	0	0	0	0	0	0	0	0	0	0	0	0	0	0	0	0	0	0	0	0	0	0	0	0	0	0	0	0	0	0	0	0	0	0	0	0	0	0	0	0	0	0	0
Christensenella	0	0	0	0	0	0	0	0	0	0	0	0	0	0	0	0	0	0	0	0	0	0	0	0	0	0	0	0	0	0	0	0	0	0	0	0	0	0	0	0	0	0	0	0	0	0	0	0	0
Dielma	0	0	0	0	0	0	0	0	0	0	0	0	0	0	0	0	0	0	0	0	0	0	0	0	0	0	0	0	0	0	0	0	0	0	0	0	0	0	0	0	0	0	0	0	0	0	0	0	0
Hungatella	0	0	0	0	0	0	0	0	0	0	0	0	0	0	0	0	0	0	0	0	0	0	0	0	0	0	0.000343322	0.000799817	0	0	0	0	0	0.000495349	0	0	0	0	0	0	0	0	0	0	0	0	0	0	0
Aeromonas	0	0	0	0	0	0	0	0	0	0	0	0	0	0	0	0	0	0	0	0	0	0	0	0	0	0	0	0	0	0	0	0	0	0	0	0	0	0	0	0	0	0	0	0	0	0	0	0	0
Gemella	0	0	0	0	0	0	0	0	0	0	0	0	0	0	0	0	0	0	0	0	0	0	0	0	0	0	0	0.000514168	0	0	0	0	0	0	0	0	0	0	0	0	0	0	0	0	0	0	0	0	0
Rothia	0	0	0	0	0	0	0	0	0	0	0	0	0	0	9.31055e-05	0	0	0	0	0	0.000113604	0	0	0	0	0	0	0.00011426	0	0	0	0	0	0	0	0	0	0	0	0	0	0	0	0	0.000565867	0.000356252	0	0.000110834	0
Catabacter	0	0	0	0	0	0	0	0	0	0	0	0	0	0	0	0	0	0	0	0	0	0	0.000199627	0	0	0	0	0	0	0	0	0	0	0	0	0	9.12617e-05	0.000184442	0	0.000125699	0	0	0.000132083	0	0	0	0	0	0
uncultured rumen bacterium	0	0	0	0	0	0	0	0	0	0	0	0	0	0	0	0	0	0	0	0	0	0	0	0	0	0	0	0	0	0	0	0	0	0	0	0	0	0	0	0	0	0	0	0	0	0	0	0	0
Hafnia-Obesumbacterium	0	0	0	0	0	0	0	0	0	0	0	0	0	0	0	0	0	0.000409668	0	0	0	0	0	0	0	0	0	0.000742687	0	0	0	0	0	0	0	0	0	0	0	0	0	0	0	0	0	0	0	0	0
TM7 phylum sp. oral clone DR034	0	0	0	0	0	0	0	0	0	0	0	0	0	0	0	0	0.000122063	0.000175572	0	0	0	0	0	0	0	0	0	0	0	0	0.000126896	0	0	0	0	0	0	0	0	0	0	0	0	0	0	0	0	0	0
Varibaculum	0	0	0	0	0	0	0	0	0	0	0	0	0	0	0	0	0	0	0	0	0	0	0	0	0	0	0	0	0	0	0	0	0	0	0	0	0	0	0	0	0	0	0	0	0	0	0	0	0
Akkermansia	0	0	0	0	0	0	0	0	0	0	0.000200655	0	0	0	0	0	0	0	0	0	0	0	0	0	0	0	0	0	0	0	0	0	0	0	0	0	0	0	0	0	0	0	0	0	0	0	0	0	0
Coriobacteriaceae UCG-002	0	0	0	0	0	0	0	0	0	0	0	0	0	0	0	0	0	0	0.000640943	0.000305288	0	0	0	0	0	0	0	0	0	0	0	0	0	0	0	0	0	0	0	0	0	0	0	0	0	0	0	0	0
Weissella	0	0	0	0	0	0	0	0	0	0	0	0	0	0	0	0	0	0	0	0	0	0	0	0	0	0	0	0	0	0	0	0	0	0	0	0	0	0	0	0	0	0	0	0	0	0	0	0	0
Ruminococcaceae UCG-011	0	0	0	0	0	0	0	0	0	0	0	0	0	0	0	0	0	0	0	0	0	0	0	0	0	0	0	0	0	0	0	0	0	0	0	0	0	0	0	0	0	0	0	0	0	0	0	0	0
Prevotella	0	0	0	0	0	0	0	0	0	0	0	0	0	0	0	0	0	0	0	0	0	0	0	0	0	0	0	0	0	0	0	0	0	0	0	0	0	0	0	0	0	0	0	0	0	0	0	0	0
Harryflintia	0	0	0	0	0	0	0	0	0	0	0	0	0	0	0	0	0	0.000234096	0	0	0	0	0	0	0	0	0	0	0	0	0	0	0	0	0	0	0	0	0	0	0	0	0	0	0	0	0	0	0
Anaerovibrio	0	0	0	0	0	0	0	0	0	0	0	0	0	0	0	0	0	0	0	0	0	0	0	0	0	0	0	0	0	0	0	0	0	0	0	0	0	0	0	0	0	0	0	0	0	0	0	0	0
Coriobacteriaceae UCG-003	0	0	0	0	0	0	0	0	0	0	0	0	0	0	0	0	0	0	0	0	0	0	0	0	0	0	0	0	0	0	0	0	0	0	0	0	0	0	0	0	0	0	0	0	0	0	0	0	0
Cuneatibacter	0	0	0	0	0	0	0	0	0	0	0	0	0	0	0	0	0	0	0	0	0	0	0	0	0	0	0.000343322	0	0	0	0	0	0	0	0	0	0	0	0	0	0	0	0	0	0	0	0.000321316	0	0
Leuconostoc	0	0	0	0	0	0	0	0	0	0	0	0	0.000432019	0	0	0	0	0	0	0	0	0	0	0	0	0	0	0	0	0	0	0	0	0.000165116	0	0	0	0	0	0	0	0	0	0	0	0	0	0	0
Angelakisella	0	0	0	0	0	0	0	0	0	0	0	0	0	0	0	0	0	0	0	0	0	0	0	0	0	0	0	0	0	0	0	0	0	0	0	0	0	0	0	0	0	0	0	0	0	0	0	0	0
Carnobacterium	0	0	0	0	0	0	0	0	0	0	0	0	0	0	0	0	0	0	0	0	0	0	0	0	0	0	0	0	0	0	0	0	0	0	0	0	0	0	0	0	0	0	0	0	0	0	0	0	0
Rikenella	0	0	0	0	0	0	0	0	0	0	0	0	0	0	0	0	0	0	0	0	0	0	0	0	0	0	0	0	0	0	0	0	0	0	0	0	0	0	0	0	0	0	0	0	0	0	0	0	0
Parvimonas	0	0	0	0	0	0	0	0	0	0	0	0	0	0	0	0	0	0	0	0	0	0	0	0	0	0	0	0	0	0	0	0	0	0	0	0	0	0	0	0	0	0	0	0	0	0	0	0	0
Papillibacter	0	0	0	0	0	0	0	0	0	0	0	0	0	0	0	0	0	0	0	0	0	0	0	0	0	0	0	0	0	0	0	0	0	0	0	0	0	0	0	0	0	0	0	0	0	0	0	0	0
Peptostreptococcus	0	0	0	0	0	0	0	0	0	0	0	0	0	0	0	0	0	0	0	0	0	0	0	0	0	0	0	0.000171389	0	0	0	0	0	0	0	0	0	0	0	0	0	0	0	0	0	0	0	0	0
Asteroleplasma	0	0	0	0	0	0	0	0	0	0	0	0	0	0	0	0	0	0	0	0	0	0	0	0	0	0	0	0	0	0	0	0	0	0	0	0	0	0	0	0	0	0	0	0	0	0	0	0	0
GCA-900066755	0	0	0	0	0	0	0	0	0	0	0	0	0	0	0	0	0	0	0	0	0	0	0	0	0	0	0	0	0	0	0	0	0	0	0	0	0	0	0	0	0	0	0	0	0	0	0	0	0
Bosea	0	0	0	0	0	0	0	0	0	0	0	0	0	0	0	0	0	0	0	0	0	0	0	0	0	0	0	0	0	0	0	0	0	0	0	0	0	0	0	0	0	0	0	0	0	0	0	0	0
Anaerococcus	0	0	0	0	0	0	0	0	0	0	0	0	0	0	0	0	0	0	0	0	0	0	0	0	0	0	0	0	0	0	0	0	0	0	0	0	0	0	0	0	0	0	0	0	0	0	0	0	0
Ezakiella	0	0	0	0	0	0	0	0	0	0	0	0	0	0	0	0	0	0	0	0	0	0	0	0	0	0	0	0	0	0	0	0	0	0	0	0	0	0	0	0	0	0	0	0	0	0	0	0	0
Finegoldia	0	0	0	0	0	0	0	0	0	0	0	0	0	0	0	0	0	0	0	0	0	0	0	0	0	0	0	0	0	0	0	0	0	0	0	0	0	0	0	0	0	0	0	0	0	0	0	0	0
Corynebacterium	0	0	0	0	0	0	0	0	0	0	0	0	0	0	0	0	0	0	0	0	0	0	0	0	0	0	0	0	0	0	0	0	0	0	0	0	0	0	0	0	0	0	0	0	0	0	0	0	0
Abiotrophia	0	0	0	0	0	0	0	0	0	0	0	0	0	0	0	0	0	0	0	0	0	0	0	0	0	0	0	0.000171389	0	0	0	0	0	0	0	0	0	0	0	0	0	0	0	0	0	0	0	0	0
Howardella	0	0	0	0	0	0	0.00027011	0	0	0	0	0	0	0	0	0	0	0	0	0	0	0	0	0	0	0	0	0	0	0	0	0	0	0	0	0	0	0	0	0	0	0	0	0	0	0	0	0	0
Caproiciproducens	0	0	0	0	0	0	0	0	0	0	0	0	0	0	0	0	0	0	0	0	0	0	0	0	0	0	0	0	0	0	0	0	0	0	0	0	0	0	0	0	0	0	0	0	0	0	0	0	0
Prevotella 6	0	0	0	0	0	0	0	0	0	0	0	0	0	0	0	0	0	0	0	0	0	0	0	0	0	0	0	0	0	0	0.000253791	0	0	0	0	0	0	0	0	0	0	0	0	0	0	0	0	0	0
Lachnospiraceae UCG-002	0	0	0	0	0	0	0	0	0	0.000250831	0	0	0	0	0	0	0	0	0	0	0	0	0	0	0	0	0	0	0	0	0	0	0	0	0	0	0	0	0	0	0	0	0	0	0	0	0	0	0
Scardovia	0	0	0	0	0	0	0	0	0	0	0	0	0	0	0	0	0	0	0	0	0	0	0	0	0	0	0	0	0	0	0	0	0	0	0	0	0	0	0	0	0	0	0	0	0	0	0	0	0
Proteus	0	0	0	0	0	0	0	0	0	0	0	0	0	0	0	0	0	0	0	0	0	0	0	0	0	0	0	0	0	0	0	0	0	0	0	0	0	0	0	0	0.000216205	0	0	0	0	0	0	0	0
Parvibacter	0	0	0	0	0	0	0	0	0	0	0	0	0	0	0	0	0	0	0	0	0	0	0	0	0	0	0	0	0	0	0	0	0	0	0	0	0	0	0	0	0	0	0	0	0	0	0	0	0
Ruminococcaceae UCG-008	0	0	0	0	0	0	0	0	0	0	0	0	0	0	0	0	0	0	0	0	0	0	0	0	0	0	0	0	0	0	0	0	0	0	0	0	0	0	0	0	0	0	0	0	0	0	0	0	0
Sneathia	0	0	0	0	0	0	0	0	0	0	0	0	0	0	0	0	0	0	0	0	0	0	0	0	0	0	0	0	0	0	0	0	0	0	0	0	0	0	0	0	0	0	0	0	0	0	0	0	0
Acetanaerobacterium	0	0	0	0	0	0	0	0	0	0	0	0	0	0	0	0	0	0	0	0	0	0	0	0	0	0	0	0	0	0	0	0	0	0	0	0	0	0	0	0	0	0	0	0	0	0	0	0	0
TM7 phylum sp. oral clone FR058	0	0	0	0	0	0	0	0	0	0	0	0	0	0	0	0	0	0	0	0	0	0	0	0	0	0	0	0	0	0	0	0	0	0	0	0	0	0	0	0	0	0	0	0	0	0	0	0	0
Staphylococcus	0	0	0	0	0	0	0	0	0	0	0	0	0	0	0	0	0	0	0	0	0	0	0	0	0	0	0	0	0	0	0	0	0	0	0	0	0	0	0	0	0	0	0	0	0	0	0	0	0
Methylobacterium	0	0	0	0	0	0	0	0	0	0	0	0	0	0	0	0	0	0	0	0	0	0	0	0	0	0	0	0	0	0	0	0	0	0	0	0	0	0	0	0	0	0	0	0	0	0	0	0	0
Atopobium	0	0	0	0	0	0	0	0	0	0	0	0	0	0	0	0	0	0	0	0	0	0	0	0	0	0	0	0	0	0	0	0	0	0	0	0	0	0	0	0	0	0	0	0	0	0	0	0	0
[truncated: 111 more columns]
