# Supplementary material for: Dietary supplement of mushrooms promotes SCFA production and moderately associates with IgA production: A pilot clinical study
Source: Front Nutr. 2023 Jan 9;9:1078060. doi: 10.3389/fnut.2022.1078060 (PMC9868702; doi:10.3389/fnut.2022.1078060)
Supplement: Supplementary file 2 [file Data_Sheet_2.XLSX]

## Sheet: Supplementary Table1
Supplementary Table1. The composition and nutrient content of the test foods
Composition of the test and placebo foods (%)
Component	Mushroom	Placebo
Mushroom powder	54.8	0
Glucose	33.5	87.6
Dextrin	9.7	9.7
Calcium stearate	1	1
Silicon dioxide	1	1
Caramel	0	0.7
Nutrient composition of the test and placebo foods (/100g)
Component	Mushroom	Placebo
Energy (kcal)	330	367
Protein (g)	12.5	0.3
Carbohydrate (g)	76.2	89.3
Dietary fiber (g)	20.3	< 0.5
Soluble dietary fiber (g)	1.9	< 0.5
Insoluble dietary fiber (g)	18.4	< 0.5
Ash (g)	4.7	0.9
Fat (g)	1.8	0.9
Sodium (mg)	8	9

## Sheet: Supplementary Table2
Supplementary Table2. The results of other statistical analyses of key secondary outcome data
	p-value*1	q-value*2
BMI	0.824835	0.981709
Minimum blood pressure (mmHg)	0.739582	0.981709
Maximum blood pressure (mmHg)	0.443213	0.981709
pulse rate (bpm)	0.196391	0.981709
total protein (g/dL)	0.546436	0.981709
albumin (g/dL)	0.102132	0.837478
total bilirubin (mg/dL)	0.910754	0.981709
ALP/IFCC(U/L)	0.511423	0.981709
LDH/IFCC(U/L)	0.923267	0.981709
AST(U/L)	0.442981	0.981709
ALT(U/L)	0.213078	0.981709
γ-GTP(U/L)	0.231233	0.981709
CPK(U/L)	0.718115	0.981709
total cholesterol (mg/dL)	0.923301	0.981709
triglycerides (mg/dL)	0.736216	0.981709
high-density lipoprotein cholesterol (mg/dL)	0.62276	0.981709
low-density lipoprotein cholesterol (mg/dL)	0.900404	0.981709
urea nitrogen (mg/dL)	0.90044	0.981709
creatinine (mg/dL)	0.00950623	0.389755
uric acid (mg/dL)	0.418126	0.981709
Na(mEq/L)	0.81281	0.981709
K(mEq/L)	0.0789162	0.837478
Cl(mEq/L)	0.227793	0.981709
Ca(mg/dL)	0.5561	0.981709
blood glucose (mg/dL)	0.643212	0.981709
white blood cell(/μL)	0.485351	0.981709
red blood cells (10^4/μL)	0.368017	0.981709
hemoglobin (g/dL)	0.340198	0.981709
hematocrit (%)	0.534697	0.981709
platelets (10^4/µL)	0.579993	0.981709
*1, p values were calculated using the Wilcoxon rank sum test compared to the control group (Placebo 4w - 0w vs Mushroom 4w - 0w).
*2, p value’s FDR was adjusted by the Benjamini‒Hochberg method

## Sheet: Supplementary Table 3
Supplementary Table 3. Result of Permutational analysis of variance(PERMANOVA)
Microbiome weighted UniFrac	R2 score	p-value
timepoint	0.0118814	0.001
group	0.00491714	0.03
subject_id	0.847143	0.001
timepoint:group	0.000662371	0.912
Metabolome weighted UniFrac	R2 score	p-value
timepoint	0.00577334	0.136
group	0.00355114	0.3
subject_id	0.72999	0.001
timepoint:group	0.0169249	0.008
PERMANOVA is calculated by "y ~ Group * timepoint + subjects + sex + age" by R adonis function.

## Sheet: Supplementary Table4
Supplementary Table4. Statistical test (bacteria and metabolites)
	p-value*1	q-value*2	p-value*3	q-value*2
Bacteroides	0.497527	0.869787	0.360713	0.856846
Blautia	0.965461	0.982653	0.476224	0.90257
Faecalibacterium	0.185752	0.709293	0.308338	0.856846
Prevotella 9	0.919627	0.982653	0.362686	0.856846
Bifidobacterium	0.353111	0.83085	0.0716818	0.686271
Fusicatenibacter	0.149987	0.709293	0.521414	0.90257
Agathobacter	0.740936	0.942067	0.624195	0.906073
Parabacteroides	0.389065	0.864535	0.0223652	0.596404
Anaerostipes	0.90426	0.982653	0.882458	0.989276
[Ruminococcus] torques group	0.467522	0.869787	0.115804	0.712641
Alistipes	0.0216918	0.406956	0.396225	0.856846
Megamonas	0.367308	0.839561	0.575062	0.90257
[Ruminococcus] gnavus group	0.19274	0.709293	0.339108	0.856846
Subdoligranulum	0.408791	0.864535	0.489025	0.90257
Lachnoclostridium	0.47345	0.869787	0.270381	0.856846
Ruminococcus 2	0.307369	0.821578	0.111769	0.712641
Roseburia	0.0291811	0.406956	0.862264	0.989276
Streptococcus	0.553995	0.869787	0.903713	0.989276
Collinsella	0.488528	0.869787	0.346892	0.856846
[Eubacterium] hallii group	0.423244	0.868193	0.067033	0.686271
Unclassified	0.528515	0.869787	0.638037	0.906073
uncultured	0.732653	0.942067	0.989276	0.989276
Megasphaera	0.194087	0.709293	0.0928595	0.686271
Dorea	0.934639	0.982653	0.231411	0.841494
Erysipelotrichaceae UCG-003	0.95988	0.982653	0.981117	0.989276
Ruminococcaceae UCG-002	0.63308	0.920843	0.682962	0.906073
Lachnospiraceae NK4A136 group	0.320728	0.821578	0.210268	0.817531
Sutterella	0.661666	0.928655	0.0693372	0.686271
Fusobacterium	0.812462	0.970104	0.382352	0.856846
[Eubacterium] coprostanoligenes group	0.941862	0.982653	0.503833	0.90257
Ruminococcus 1	0.907199	0.982653	0.951495	0.989276
Phascolarctobacterium	0.759151	0.942067	0.0943623	0.686271
Lachnospira	0.0811896	0.709293	0.52493	0.90257
Dialister	0.783467	0.949657	0.756369	0.906073
Prevotella 2	0.550938	0.869787	0.753152	0.906073
Prevotellaceae NK3B31 group	0.758889	0.942067	0.916512	0.989276
Ruminiclostridium 5	0.139661	0.709293	0.510138	0.90257
Alloprevotella	0.338901	0.821578	0.398025	0.856846
Parasutterella	0.879366	0.982653	0.602605	0.90257
Barnesiella	0.323866	0.821578	0.954431	0.989276
Acidaminococcus	0.951462	0.982653	0.917632	0.989276
[Eubacterium] ventriosum group	0.0163793	0.406956	0.0117481	0.596404
Holdemanella	0.490059	0.869787	0.0926007	0.686271
[Eubacterium] eligens group	0.164192	0.709293	0.689368	0.906073
Christensenellaceae R-7 group	0.145225	0.709293	0.321884	0.856846
Butyricicoccus	0.410654	0.864535	0.145441	0.775498
Erysipelatoclostridium	0.258049	0.821578	0.173998	0.775498
Ambiguous_taxa	0.0186851	0.406956	0.214602	0.817531
Catenibacterium	0.100288	0.709293	0.317311	0.856846
Ruminiclostridium 9	0.765429	0.942067	0.695989	0.906073
Ruminococcaceae UCG-005	0.046775	0.46775	0.184181	0.775498
Mitsuokella	0.488229	0.869787	0.465209	0.90257
Oscillibacter	0.573447	0.869787	0.758836	0.906073
Sellimonas	0.33455	0.821578	0.349816	0.856846
[Ruminococcus] gauvreauii group	0.523233	0.869787	0.593955	0.90257
Eggerthella	0.100433	0.709293	0.144984	0.775498
Tyzzerella 4	0.65619	0.928655	0.550924	0.90257
Ruminococcaceae UCG-013	0.949928	0.982653	0.985081	0.989276
Intestinibacter	0.285907	0.821578	0.977206	0.989276
Veillonella	0.156446	0.709293	0.756369	0.906073
uncultured bacterium	0.0356086	0.406956	0.609235	0.90257
Paraprevotella	0.580427	0.869787	0.678402	0.906073
Lactobacillus	0.587106	0.869787	0.569934	0.90257
Escherichia-Shigella	0.843257	0.982653	0.581228	0.90257
Flavonifractor	0.242294	0.807648	0.420891	0.863366
Prevotella 7	0.195056	0.709293	0.285049	0.856846
Odoribacter	0.553147	0.869787	0.407002	0.856846
Lachnospiraceae UCG-004	0.575344	0.869787	0.17421	0.775498
Bilophila	0.333945	0.821578	0.405131	0.856846
Negativibacillus	0.729944	0.942067	0.72238	0.906073
Butyricimonas	0.0105817	0.406956	0.247842	0.856846
Faecalitalea	0.97037	0.982653	0.605095	0.90257
Coprococcus 3	0.190541	0.709293	0.0218243	0.596404
Ruminococcaceae UCG-014	0.13871	0.709293	0.779435	0.916982
Ruminococcaceae NK4A214 group	0.216312	0.752391	0.0456555	0.686271
Romboutsia	0.984376	0.984376	0.718567	0.906073
Coprococcus 2	0.705126	0.942067	0.179712	0.775498
metagenome	0.321696	0.821578	0.68583	0.906073
Ruminococcaceae UCG-004	0.0328717	0.406956	0.039625	0.686271
Tyzzerella	0.689193	0.942067	0.961676	0.989276
Butyric acid	0.00116385	0.15255	0.000387428	0.0270613
Propionic acid	0.0201343	0.387644	0.0128956	0.148538
Glycerol	0.919522	0.979354	0.404641	0.687669
Deoxycholic acid	0.866273	0.956662	0.819256	0.937858
Cholic acid	0.0653714	0.416872	0.115804	0.413966
Cadaverine	0.754485	0.93113	0.412262	0.69225
Asp	0.102887	0.492276	0.247701	0.588053
Succinic acid	0.107012	0.501507	0.098274	0.396925
Lys	0.274765	0.689129	0.139263	0.465706
Val	0.0513483	0.416872	0.103865	0.403776
Gly	0.0418348	0.416872	0.00338741	0.0752489
1-Methyl-2-pyrrolidone	0.85113	0.956662	0.490913	0.767205
Pipecolic acid	0.980808	0.996161	0.798426	0.926532
Phe	0.0418348	0.416872	0.0760216	0.371
Putrescine	0.38912	0.765926	0.360713	0.653443
Arg	0.127217	0.545033	0.306999	0.622683
Citrulline	0.38912	0.765926	0.000524631	0.0270613
Ile	0.00924423	0.319439	0.00586086	0.0993518
1-Methyl-4-imidazoleacetic acid	0.319285	0.736154	0.518809	0.774551
N-Acetylputrescine	0.718216	0.919198	0.850737	0.949351
Nicotinic acid	0.640721	0.897586	0.098274	0.396925
Glu	0.896643	0.961572	0.871861	0.958122
Tyr	0.0206561	0.387644	0.353693	0.653443
Lactic acid	0.0448251	0.416872	0.0315072	0.244968
Creatine	0.0599448	0.416872	0.0695892	0.360704
β-Ala	0.250189	0.680494	0.101039	0.40286
3-Phenylpropionic acid	0.41616	0.784398	0.58157	0.829414
Isoglutamic acid	0.69675	0.919198	0.657359	0.858986
His	0.343223	0.736154	0.306999	0.622683
GABA	0.497527	0.821499	0.638037	0.855858
Thr	0.0612651	0.416872	0.109706	0.406175
Quinic acid	0.15858	0.566414	0.933271	0.973984
N-Acetylaspartic acid	0.479409	0.819209	0.726734	0.898664
Hexanoic acid	0.503646	0.821499	0.903713	0.969155
Ornithine	0.00898801	0.319439	0.00249216	0.0647097
1H-Imidazole-4-propionic acid	0.85116	0.956662	0.0580629	0.340709
Choline	0.30094	0.709033	0.600132	0.834719
Histamine	0.996161	0.996161	0.925038	0.969917
Creatinine	0.00147154	0.15255	0.122165	0.426892
Ser	0.0448251	0.416872	0.0200536	0.194895
4-(β-Acetylaminoethyl)imidazole	0.613423	0.881065	0.236875	0.57193
N-Methylproline	0.254172	0.680494	0.518809	0.774551
5-Aminovaleric acid	0.17031	0.566414	0.494105	0.768333
Gln	0.179486	0.575465	0.1923	0.538786
Thiamine	0.438569	0.802324	0.0545925	0.326505
N-Acetylglutamic acid	0.996161	0.996161	0.726734	0.898664
Hypoxanthine	0.333513	0.736154	0.013391	0.148735
Carnitine	0.0469172	0.416872	0.294445	0.622683
N-Acetyllysine	0.633851	0.89198	0.201629	0.545276
Tyramine	0.161491	0.566414	0.518809	0.774551
4-Hydroxyphenylacetaldehyde	0.363178	0.742805	0.50296	0.770544
Lauric acid	0.491447	0.821499	0.211285	0.56421
Trp	0.455822	0.804932	0.657359	0.858986
Adipic acid	0.0586333	0.416872	0.722361	0.898664
Inosine	0.0988899	0.482579	0.56328	0.814792
N6,N6,N6-Trimethyllysine	0.069702	0.416872	0.158146	0.512326
3-Aminoisobutyric acid	0.976728	0.996161	0.304372	0.622683
N1-Acetylspermidine	0.711035	0.919198	0.187756	0.538786
5-Hydroxylysine	0.00736513	0.319439	0.029444	0.234797
Spermidine	0.202316	0.622972	0.0336931	0.251083
Octanoic acid	0.553995	0.870164	0.0231119	0.211406
Piperidine	0.399805	0.777121	0.253242	0.592167
Xanthine	0.747185	0.93113	0.0124165	0.148538
γ-Butyrobetaine	0.274765	0.689129	0.609513	0.838624
3-Hydroxy-2-methyl-4-pyrone	0.682572	0.919198	0.236875	0.57193
Porphobilinogen	0.343064	0.736154	0.665302	0.865727
Pro	0.586668	0.877181	0.686772	0.880671
Guanine	0.455822	0.804932	0.850737	0.949351
Isopropanolamine	0.155806	0.566414	0.321781	0.643989
4-Oxopyrrolidine-2-carboxylic acid	0.896643	0.961572	0.957122	0.982632
Met	0.343223	0.736154	0.00310562	0.074296
Taurine	0.604672	0.881065	0.523009	0.774551
Carboxymethyllysine	0.216276	0.646748	0.893076	0.964743
Taurocholic acid	0.274765	0.689129	0.0375903	0.265695
N1,N8-Diacetylspermidine	0.279016	0.694193	0.196924	0.541977
Glycocholic acid	0.0774412	0.42253	0.00985919	0.133313
5-Hydroxypentanoic acid	0.873834	0.956662	0.472842	0.754122
Methionine sulfoxide	0.0742654	0.42253	0.389655	0.673325
Trimethylamine	0.0377893	0.416872	0.00507387	0.092822
Malic acid	0.230916	0.667527	0.1923	0.538786
Anserine_divalent	0.0969382	0.482579	0.397106	0.678571
Hydroxyproline	0.0490908	0.416872	0.236875	0.57193
2-Hydroxyglutaric acid	0.996161	0.996161	0.947967	0.982632
Sarcosine	0.0181701	0.387644	0.262299	0.608768
5-Oxoproline	0.153021	0.566414	0.0529232	0.322728
Azelaic acid	0.0758398	0.42253	0.389655	0.673325
Diphenylcarbazide	0.410434	0.783099	0.755193	0.903327
Pantothenic acid	0.828593	0.956662	0.112723	0.407637
Ala	0.00825697	0.319439	0.00747698	0.105697
Diethanolamine	0.497527	0.821499	0.216236	0.56421
Leu	0.0525093	0.416872	0.0452038	0.295593
7-Methylguanine	0.747104	0.93113	0.413957	0.69225
Isethionic acid	0.099309	0.482579	0.0884875	0.382217
Dodecanedioic acid	0.851056	0.956662	0.727523	0.898664
Ethanolamine	0.176388	0.571422	0.0265675	0.223311
4-Acetamidobutanoic acid	0.21272	0.64229	0.0109231	0.141545
Decanoic acid	0.718216	0.919198	0.798426	0.926532
Ethyl glucuronide	0.467522	0.807775	0.822146	0.937858
3-Hydroxybutyric acid	0.0696693	0.416872	0.00249684	0.0647097
Homoserine	0.00263811	0.205113	0.000609097	0.0270613
N-Acetylornithine	0.323983	0.736154	0.247701	0.588053
Saccharopine	0.832185	0.956662	0.36139	0.653443
5-Hydroxyindoleacetic acid	0.806167	0.956662	0.306999	0.622683
4-Aminosalicylic acid	0.516003	0.827201	0.989276	0.995679
Octopine	0.625502	0.884762	0.749878	0.903327
Myristic acid	0.427268	0.795691	0.15737	0.512326
Heptanoic acid	0.503646	0.821499	0.0655545	0.357675
Adenine	0.150274	0.566414	0.435629	0.709323
Sinapic acid	0.198615	0.617691	0.166127	0.521873
4-Pyridoxic acid	0.586668	0.877181	0.061488	0.354125
Uridine	0.164382	0.566414	0.537666	0.792484
Mevalonic acid	0.34257	0.736154	0.967806	0.982808
Alloisoleucine	0.526531	0.835466	0.823265	0.937858
Pelargonic acid	0.718216	0.919198	0.0146011	0.156584
Nicotinamide	0.296466	0.709033	0.0397326	0.274596
NAD+	0.60669	0.881065	0.082931	0.37879
Tryptamine	0.161257	0.566414	0.298983	0.622683
4-Guanidinobutyric acid	0.836101	0.956662	0.638037	0.855858
N-Acetylasparagine	0.843424	0.956662	0.571679	0.823112
Imidazole-4-acetic acid	0.754485	0.93113	0.554241	0.805462
Citric acid	0.847136	0.956662	1	1
Adenosine	0.0858665	0.452618	0.925038	0.969917
N6-Acetyllysine	0.988484	0.996161	0.367819	0.657423
N-Acetylneuraminic acid	0.338343	0.736154	0.00437609	0.0850602
1-Methyluric acid	0.0902827	0.467965	0.768618	0.907352
Urocanic acid	0.703879	0.919198	0.118951	0.420385
Pyridoxamine	0.509805	0.821499	0.0128956	0.148538
Glucosamine	0.057369	0.416872	0.000920472	0.0357833
Homocitrulline	0.754485	0.93113	0.282239	0.618676
Citramalic acid	0.14783	0.566414	0.724285	0.898664
SDMA	0.620197	0.884762	0.777334	0.912268
Phenol	0.0211896	0.387644	0.276266	0.618676
N2-Phenylacetylglutamine	0.352953	0.742805	0.353966	0.653443
Trigonelline	0.0259031	0.416872	0.0274618	0.224753
2-Hydroxy-4-methylvaleric acid	0.0118449	0.335381	0.0474694	0.295593
Phloretin	0.866102	0.956662	0.789408	0.922954
Thymidine	0.892734	0.961572	0.730875	0.898664
N-Methylalanine	0.581852	0.877181	0.42171	0.697616
ADMA	0.11115	0.501507	0.237231	0.57193
6-Hydroxyhexanoic acid	0.988418	0.996161	0.289477	0.620878
Paraxanthine	0.157931	0.566414	0.0155565	0.161269
N-Acetylmuramic acid	0.340776	0.736154	0.0475229	0.295593
Asn	0.703879	0.919198	0.367819	0.657423
N1,N12-Diacetylspermine	0.585867	0.877181	0.882807	0.961771
Terephthalic acid	0.534829	0.844324	0.000142443	0.0147666
Mevalolactone	0.956376	0.996161	0.0813586	0.37879
2-Hydroxybutyric acid	0.0242882	0.416872	0.0250935	0.21678
Suberic acid	0.236353	0.667527	0.656287	0.858986
Hydroxyindole	0.131439	0.545033	0.0683903	0.360498
3-Aminobutyric acid	0.803554	0.956662	0.171376	0.523395
N8-Acetylspermidine	0.227165	0.666492	0.0830918	0.37879
Uracil	0.402476	0.777454	0.0913048	0.388941
N-Acetylmethionine	0.24235	0.667527	0.0339084	0.251083
γ-Glu-Glu	0.111267	0.501507	0.0853441	0.37879
Indole-3-acetic acid	0.873834	0.956662	0.394006	0.676994
trans-Glutaconic acid	0.816642	0.956662	0.893396	0.964743
Pyridoxine	0.0585994	0.416872	0.444709	0.720336
11-Aminoundecanoic acid	0.30094	0.709033	0.0200536	0.194895
2-Methylserine	0.149748	0.566414	0.279695	0.618676
Gluconic acid	0.0538726	0.416872	0.213745	0.56421
N-Acetylhistidine	0.491447	0.821499	0.736846	0.898664
3-Amino-2-piperidone	0.24235	0.667527	0.253242	0.592167
Uric acid	0.461657	0.804932	0.914368	0.969917
Threonic acid	0.97697	0.996161	0.180349	0.534178
Imidazolelactic acid	0.900444	0.962331	0.734277	0.898664
5'-Deoxy-5'-methylthioadenosine	0.432903	0.798592	0.187756	0.538786
2-Phenylethylamine	0.172624	0.566414	0.480177	0.758046
Picolinic acid	0.256019	0.680494	0.961676	0.982632
AMP	0.333502	0.736154	0.0461452	0.295593
3-Methoxytyramine	0.923035	0.979741	0.869895	0.958122
Homocarnosine	0.0586422	0.416872	0.308338	0.622683
N-Acetylglutamine	0.696471	0.919198	0.10905	0.406175
Vanillic acid	0.870059	0.956662	0.625249	0.849137
N-(1-Deoxy-1-fructosyl)valine	0.109316	0.501507	0.194511	0.540115
N6-Methyllysine	0.0536921	0.416872	0.216236	0.56421
Hercynine	0.182409	0.57887	0.131499	0.454404
2,6-Diaminopimelic acid	0.348145	0.741596	0.135703	0.463777
Carnosine	0.0513006	0.416872	0.0374269	0.265695
N-Ethylmaleimide_+H2O	0.0571996	0.416872	0.862796	0.954909
Cytidine	0.92714	0.98075	0.718592	0.898664
N-Methylglutamic acid	0.258194	0.680494	0.286461	0.618676
3,4-Dihydroxyphenylacetic acid	0.242542	0.667527	0.349346	0.653443
Guanidoacetic acid	0.0434009	0.416872	0.477947	0.758046
Phenylpyruvic acid	0.896643	0.961572	3.08902e-05	0.00480343
N-Acetyltyrosine	0.131439	0.545033	0.285377	0.618676
allo-Threonine	0.00407707	0.253594	0.00643319	0.100036
Glucose 6-phosphate	0.166742	0.566414	0.590064	0.830559
Ferulic acid	0.949526	0.994285	0.103404	0.403776
Methoxamine	0.82705	0.956662	0.359537	0.653443
Prostaglandin E2	0.582157	0.877181	0.767208	0.907352
3-Methylxanthine	0.713687	0.919198	0.647568	0.858986
N-Acetylphenylalanine	0.236557	0.667527	0.0213028	0.200763
Guanosine	0.0525093	0.416872	0.1923	0.538786
γ-Glu-Met	0.873787	0.956662	0.884458	0.961771
1-Methylhistamine	0.8415	0.956662	0.851669	0.949351
3-Dehydroshikimic acid	0.710571	0.919198	0.604145	0.835063
4-Oxovaleric acid	0.256638	0.680494	0.139181	0.465706
NMN	0.459895	0.804932	0.414014	0.69225
Caffeine	0.0693269	0.416872	0.327171	0.643989
Phthalic acid	0.606669	0.881065	0.946417	0.982632
γ-Glu-Gly	0.0278926	0.416872	0.0925454	0.388941
Argininosuccinic acid	0.00126534	0.15255	0.0074104	0.105697
γ-Glu-Ile-2	0.791303	0.956662	0.861286	0.954909
4-Hydroxyphenethyl alcohol_-H2O	0.307582	0.719233	0.465099	0.745596
Cysteic acid	0.522155	0.832769	0.380276	0.671965
γ-Glu-Lys_divalent	0.363178	0.742805	0.346761	0.653443
Indole-3-ethanol	0.289185	0.708162	0.325186	0.643989
Riboflavin	0.0666676	0.416872	0.500844	0.770544
Tridecanoic acid	0.710444	0.919198	0.925511	0.969917
6-Hydroxynicotinic acid	0.447438	0.804543	0.349816	0.653443
3,4-Dihydroxyphenylglycol	0.803554	0.956662	0.970168	0.982808
Agmatine	0.0840883	0.450887	0.36139	0.653443
Guanidinosuccinic acid	0.415163	0.784398	0.590204	0.830559
Cytosine	0.378611	0.759664	0.0853441	0.37879
6-Aminohexanoic acid	0.262484	0.685982	0.230474	0.57193
2-Hydroxypyridine	0.836366	0.956662	0.754794	0.903327
p-Aminobenzoic acid	0.865515	0.956662	0.897972	0.96633
cis-4-Hydroxyproline	0.0660852	0.416872	0.106394	0.406175
S-Adenosylmethionine	0.85871	0.956662	0.554241	0.805462
Glycerophosphocholine	0.477961	0.819209	0.348213	0.653443
5-Oxohexanoic acid	0.559619	0.874581	0.000485271	0.0270613
Prostaglandin F2α	0.614763	0.881065	0.926255	0.969917
Allantoic acid	0.61162	0.881065	0.687409	0.880671
Homoserinelactone	0.506696	0.821499	0.0810938	0.37879
Gibberellic acid	0.168525	0.566414	0.682962	0.880671
Dihydroorotic acid	0.0324765	0.416872	0.00606973	0.0993518
Ethylacetimidate	0.2824	0.697034	0.223429	0.564929
threo-β-Methylaspartic acid	0.393405	0.76949	0.17166	0.523395
N-Acetylglucosamine 1-phosphate	0.781972	0.952381	0.429968	0.703789
Methylguanidine	0.169681	0.566414	0.0745398	0.371
γ-Glu-Phe	0.115368	0.512564	0.584056	0.829414
Lipoamide	0.653488	0.906653	0.234752	0.57193
Sebacic acid	0.740676	0.93113	0.375772	0.6678
Theobromine	0.264688	0.685982	0.690945	0.880671
Gly-Gly	0.0717793	0.421195	0.0712811	0.363417
Pyridoxal	0.443469	0.804543	0.219233	0.56421
FAD_divalent	0.566684	0.876809	0.95789	0.982632
Ascorbate 2-sulfate	0.298625	0.709033	0.22133	0.56421
Syringic acid	0.12462	0.545033	0.191446	0.538786
Triethanolamine	0.718185	0.919198	3.05397e-05	0.00480343
2,4-Diaminobutyric acid	0.382137	0.761825	0.689368	0.880671
γ-Glu-Ser	0.0529075	0.416872	0.740981	0.900176
Undecanoic acid	0.702521	0.919198	0.614315	0.838624
N-Methylserotonin	0.655939	0.906653	0.770228	0.907352
Serotonin	0.378555	0.759664	0.994214	0.997422
UMP	0.154388	0.566414	0.601213	0.834719
Gly-Leu	0.0158022	0.387644	0.171102	0.523395
N5-Ethylglutamine	0.592927	0.881065	0.83131	0.943567
γ-Glu-Val	0.152499	0.566414	0.601213	0.834719
Procaine	0.625876	0.884762	0.265373	0.610038
γ-Glu-Asp	0.291485	0.708218	0.802212	0.927464
Ser-Glu	0.142605	0.566414	0.107811	0.406175
γ-Glu-Thr	0.0306983	0.416872	0.461085	0.742992
4-Methyl-5-thiazoleethanol	0.65283	0.906653	0.638453	0.855858
6-Phosphogluconic acid	0.493776	0.821499	0.331832	0.649054
Castanospermine	0.608728	0.881065	0.917632	0.969917
Methyl sulfate	0.233576	0.667527	0.097373	0.396925
O-Succinylhomoserine	0.0382441	0.416872	0.0438037	0.295593
β-Tyr	0.493601	0.821499	0.753867	0.903327
Glu-Glu	0.0985939	0.482579	0.512814	0.774551
dTMP	0.0622052	0.416872	0.614811	0.838624
o-Hydroxybenzoic acid	0.356457	0.742805	0.220899	0.56421
Cyclohexylamine	0.725422	0.924616	0.0763473	0.371
Isoferulic acid	0.205423	0.626338	0.111769	0.407637
Normetanephrine_-H2O	0.73373	0.93113	0.509016	0.774551
Nω-Methylarginine	0.341887	0.736154	0.176551	0.527956
γ-Glu-Taurine	0.96065	0.996161	0.301054	0.622683
Arg-Glu	0.509755	0.821499	0.645422	0.858986
1,3-Diaminopropane	0.222887	0.66017	0.00418387	0.0850602
Penicillamine	0.408415	0.783099	0.822456	0.937858
Phosphorylcholine	0.747976	0.93113	0.963675	0.982632
Melatonin	0.460001	0.804932	0.284504	0.618676
γ-Glu-Ala	0.870763	0.956662	0.736607	0.898664
Ophthalmic acid	0.274535	0.689129	0.164815	0.521873
Scopolamine	0.425954	0.795691	0.883846	0.961771
5-Amino-4-oxovaleric acid	0.783953	0.952381	0.284462	0.618676
Dimethylaminoethanol	0.858757	0.956662	0.15777	0.512326
Thiamine phosphate	0.773124	0.946621	0.389706	0.673325
N,N-Dimethylhistidine	0.976789	0.996161	0.543524	0.797339
2'-Deoxyguanosine	0.820931	0.956662	0.499477	0.770544
2-Carboxybenzaldehyde	0.5797	0.877181	0.00172056	0.059455
Metaraminol	0.93696	0.984441	0.736617	0.898664
Val-Pro-Pro	0.364299	0.742805	0.42171	0.697616
1-Methylnicotinamide	0.686122	0.919198	0.836139	0.945597
Gly-Asp	0.184545	0.579732	0.0864763	0.37879
γ-Glu-Arg_divalent	0.876684	0.956662	0.581365	0.829414
3-Hydroxyanthranilic acid	0.896304	0.961572	0.389706	0.673325
Imidazole-4-methanol	0.130293	0.545033	0.304372	0.622683
N-Methyltyramine	0.692397	0.919198	0.909561	0.969917
N1-Acetylspermine	0.691319	0.919198	0.841481	0.94819
Thiaproline	0.447543	0.804543	0.35701	0.653443
S-Methylmethionine	0.365431	0.742805	0.484212	0.760555
5'-Deoxyadenosine	0.0772225	0.42253	0.765198	0.907352
2'-Deoxycytidine	0.873436	0.956662	0.174092	0.525656
Pyridoxamine 5'-phosphate	0.933918	0.984441	0.165027	0.521873
Tyr-Arg_divalent	0.564038	0.876809	0.42788	0.703789
Ectoine	0.463289	0.804932	0.280403	0.618676
Pterin	0.599202	0.881065	0.067033	0.359436
Tropine	0.714014	0.919198	0.0651124	0.357675
γ-Glu-Tyr	0.768154	0.944253	0.95842	0.982632
3-Hydroxykynurenine	0.337058	0.736154	0.523009	0.774551
5-Hydroxytryptophan	0.0180431	0.387644	0.326049	0.643989
γ-Glu-His	0.166327	0.566414	0.0246575	0.21678
Thr-Asp	0.357582	0.742805	0.199633	0.544613
Tyr-Glu	0.987388	0.996161	0.0632908	0.357675
Cystathionine	0.0118623	0.335381	0.00216223	0.0647097
Kynurenine	0.96461	0.996161	0.980833	0.990386
Ile-Pro-Pro	0.17302	0.566414	0.345751	0.653443
γ-Glu-Citrulline	0.995796	0.996161	0.266769	0.610038
5-Methylcytosine	0.433961	0.798592	0.649563	0.858986
N’-Formylkynurenine	0.577409	0.877181	0.35701	0.653443
*1, p values were calculated using the Wilcoxon rank sum test (Compare Mushroom 4w - 0w vs Placebo 4w - 0w)
*2, p value’s FDR was adjusted by the Benjamini‒Hochberg method
*3, p values were calculated using the Wilcoxon signed-rank test (Compare Mushroom 4w vs 0w)

## Sheet: Supplementary Table5
Supplementary Table5. Summary statistic of D-amino acids data
(μg/g dry feces)	L-form all amino acids*	D-form all amino acids*	L-Alanine	D-Alanine	LD ratio (all amino acids*)	LD ratio (Alanine)
09_0w	457.643	71.1831	14.4201	13.8121	6.42909	1.04402
31_0w	4436.47	505.517	177.064	154.33	8.77609	1.14731
39_0w	938.966	151.985	25.5553	24.4386	6.17801	1.04569
74_0w	1650.79	185.529	46.4912	32.7839	8.89774	1.41811
79_0w	2266.79	969.568	97.3	85.6912	2.33794	1.13547
09_4w	1240.33	174.696	36.4927	28.3923	7.09993	1.28531
31_4w	7943.59	592.309	287.914	262.416	13.4112	1.09717
39_4w	2647.85	270.844	57.4525	53.0688	9.77627	1.0826
74_4w	6074.84	1038.75	364.74	299.596	5.84822	1.21744
79_4w	4306.23	1318.26	316.673	286.995	3.2666	1.10341
* sum of Ala, Arg, Asn, Asp, Gln, Glu, Gly, His, Ile, Leu, Lys, Met, Phe, Pro, Ser, Thr, Trp, Tyr, Val, allo-Ile and allo-Thr

## Sheet: Supplementary Table6
Supplementary Table 6. Correlation analysis of IgA and intestinal features
	Placebo grup				Mushroom group
	different value *a		Baseline value *b		different value *a		Baseline value *b
	SpearmanR	P*c	SpearmanR	P*c	SpearmanR	P*c	SpearmanR	P*c
Bacteroides	-0.274484	0.086522	0.0769231	0.637086	-0.0365854	0.822661	-0.00769231	0.962427
Blautia	-0.398499	0.010869	0.0469043	0.773806	-0.147655	0.363226	0.288743	0.0707672
Faecalibacterium	-0.00506804	0.97524	0.0345378	0.832441	-0.175235	0.27946	0.196248	0.224875
Prevotella 9	-0.142228	0.381321	0.0539733	0.740815	0.222455	0.167687	-0.0364813	0.823157
Bifidobacterium	-0.254221	0.113425	0.188555	0.243937	0.128893	0.427978	-0.381989	0.0150019
Fusicatenibacter	-0.1214	0.455533	0.0623914	0.702121	-0.185025	0.253039	0.0639895	0.694856
Agathobacter	-0.249895	0.119912	-0.0790986	0.627562	-0.0586802	0.719096	0.170946	0.29158
Parabacteroides	-0.0814412	0.617373	0.186714	0.248657	-0.16558	0.307215	-0.348515	0.0275298
Anaerostipes	-0.0236398	0.884877	0.034334	0.833415	-0.129268	0.426623	0.110319	0.497983
[Ruminococcus] torques group	0.262526	0.101723	-0.224995	0.162762	-0.263977	0.0997758	0.149343	0.357703
Alistipes	-0.141784	0.382823	0.188676	0.243629	-0.218584	0.175397	-0.0272058	0.867654
Megamonas	0.0759922	0.641179	-0.170244	0.293596	-0.0283715	0.862037	0.17467	0.281037
[Ruminococcus] gnavus group	0.185667	0.251369	-0.0750955	0.645131	0.0965015	0.553609	-0.0889651	0.58513
Subdoligranulum	-0.0638543	0.695469	0.174154	0.282483	0.027689	0.865325	0.195519	0.226637
Lachnoclostridium	0.240525	0.134908	-0.342964	0.0302729	-0.229268	0.154714	0.207692	0.198448
Ruminococcus 2	0.0763482	0.639612	0.17424	0.282242	0.166356	0.304922	0.218664	0.175236
Roseburia	0.0465117	0.77565	-0.00234908	0.988522	0.200038	0.21587	0.0303144	0.852689
Streptococcus	0.236398	0.141939	-0.112107	0.491001	-0.0043152	0.978917	-0.306567	0.0543511
Collinsella	-0.215748	0.181207	0.30424	0.0563023	-0.191701	0.236014	0.00735861	0.964056
[Eubacterium] hallii group	0.148044	0.361947	0.215012	0.182736	0.000376224	0.998162	0.132243	0.415968
Unclassified	0.0298311	0.855013	0.0258912	0.873997	0.091182	0.575775	0.0913696	0.574986
uncultured	0.431144	0.00547796	-0.304878	0.0557617	-0.200938	0.213767	0.0260788	0.873091
Megasphaera	-0.175949	0.277472	0.0462913	0.776686	0.104849	0.519658	-0.0806966	0.620604
Dorea	0.181349	0.262758	-0.0922656	0.571227	-0.156057	0.336249	0.207668	0.198502
Erysipelotrichaceae UCG-003	0.0149271	0.92716	0.21951	0.173531	0.0441907	0.786578	0.0819897	0.614997
Ruminococcaceae UCG-002	0.0166768	0.918649	0.0998621	0.539816	-0.0568897	0.727333	0.285618	0.0740106
Lachnospiraceae NK4A136 group	-0.292717	0.0668052	0.262005	0.102429	0.0881529	0.588574	0.215664	0.181381
Sutterella	0.150334	0.354487	-0.0146429	0.928543	-0.0867368	0.594601	0.164222	0.311256
Fusobacterium	0.0800493	0.623418	-0.344134	0.029677	0.297563	0.0622138	-0.115972	0.47608
[Eubacterium] coprostanoligenes group	-0.121624	0.454697	0.0941047	0.563547	0.187385	0.246931	0.0458172	0.778916
Ruminococcus 1	-0.350151	0.0267622	0.162814	0.315479	0.234482	0.145294	-0.0170738	0.916719
Phascolarctobacterium	-0.213401	0.186115	-0.222453	0.167692	-0.0513477	0.753019	-0.000585716	0.997138
Lachnospira	0.116784	0.472976	-0.229424	0.154427	0.0407801	0.80271	0.124513	0.44397
Dialister	-0.0216785	0.894372	0.128612	0.428996	-0.201902	0.211532	-0.0387645	0.812282
Prevotella 2	0.0626592	0.700902	-0.065626	0.687442	-0.0566197	0.728578	0.0563178	0.729971
Prevotellaceae NK3B31 group	0.0497015	0.760701	0.0570951	0.726387	0.0202321	0.901383	0.0712654	0.662122
Ruminiclostridium 5	-0.132458	0.415203	0.323138	0.0419697	-0.134146	0.409228	-0.178424	0.270663
Alloprevotella	-0.226468	0.159954	0.0063058	0.969196	0.117561	0.470016	0.0883268	0.587836
Parasutterella	-0.0973752	0.550007	0.0251198	0.877722	-0.00824543	0.959727	0.00462596	0.977399
Barnesiella	0.158054	0.330026	0.0800478	0.623425	0.0566199	0.728577	0.155996	0.336442
Acidaminococcus	-0.230935	0.151655	-0.220467	0.171615	0.227431	0.158137	0.126439	0.436898
[Eubacterium] ventriosum group	-0.187763	0.245962	0.275199	0.0856724	-0.028552	0.861167	0.228131	0.156826
Holdemanella	0.0381952	0.814991	-0.0136926	0.93317	-0.168379	0.298995	0.218954	0.17465
[Eubacterium] eligens group	-0.092348	0.570882	0.351222	0.0262687	0.145525	0.370265	-0.254564	0.112922
Christensenellaceae R-7 group	-0.0329346	0.840115	0.0282654	0.862548	-0.247968	0.122888	-0.0017464	0.991467
Butyricicoccus	0.0902439	0.579725	-0.0999109	0.539617	-0.0977669	0.548396	0.0967621	0.552534
Erysipelatoclostridium	-0.0630424	0.699159	-0.0106962	0.947772	0.0338028	0.835957	-0.366818	0.0199009
Ambiguous_taxa	0.146074	0.368443	0.166365	0.304895	-0.183047	0.258239	0.0421548	0.796198
Catenibacterium	-0.176962	0.274673	-0.0231813	0.887095	0.215014	0.182732	0.215014	0.182732
Ruminiclostridium 9	0.0270423	0.868443	0.162341	0.316907	0.00675422	0.967006	-0.0909048	0.576941
Ruminococcaceae UCG-005	0.116998	0.472158	0.379595	0.0156991	0.165112	0.308604	-0.0572203	0.72581
Mitsuokella	-0.274933	0.0859876	0.0688234	0.673043	-0.0286464	0.860713	-0.031529	0.846856
Oscillibacter	-0.129798	0.424714	0.143399	0.377373	-0.0476548	0.770284	-0.136048	0.402558
Sellimonas	0.0555343	0.733589	0.0981153	0.546965	-0.0363536	0.823766	-0.206796	0.200436
[Ruminococcus] gauvreauii group	0.102631	0.528577	-0.0256577	0.875124	0.0841565	0.60565	-0.0833766	0.609007
Eggerthella	0.0128304	0.937369	-0.0312856	0.848024	0.0196069	0.904416	-0.294648	0.0649449
Tyzzerella 4	0.115136	0.479288	0.0670017	0.681233	-0.0301746	0.853361	-0.229259	0.154731
Ruminococcaceae UCG-013	-0.10228	0.529995	0.294027	0.0655384	-0.180356	0.265425	0.0388685	0.811787
Intestinibacter	0.335963	0.0340499	-0.0536443	0.742341	-0.114597	0.481359	-0.183699	0.256518
Veillonella	-0.183225	0.257768	-0.124713	0.443234	0.117476	0.470337	-0.187499	0.246638
uncultured bacterium	-0.0714603	0.661253	-0.0113312	0.944676	0.100763	0.536147	-0.0699302	0.668084
Paraprevotella	0.0497755	0.760355	0.173701	0.283756	-0.184477	0.254473	-0.0649134	0.690667
Lactobacillus	0.214075	0.184696	-0.130904	0.420746	-0.134692	0.407309	-0.126369	0.437153
Escherichia-Shigella	0.154199	0.342106	0.164464	0.310531	0.00520421	0.974575	-0.366241	0.0201112
Flavonifractor	0.0110715	0.945942	-0.0835217	0.608382	0.128618	0.428974	-0.404787	0.00957369
Prevotella 7	-0.0183776	0.910384	0.00149007	0.992719	0.256723	0.109798	0.00205378	0.989965
Odoribacter	-0.00282168	0.986213	0.2235	0.165648	-0.126098	0.438145	0.287599	0.0719417
Lachnospiraceae UCG-004	-0.127201	0.434119	0.0798526	0.624275	-0.0957959	0.556526	0.112653	0.488879
Bilophila	-0.250539	0.118928	0.160534	0.322394	0.0369688	0.820832	-0.0067516	0.967019
Negativibacillus	0.110355	0.497844	0.116884	0.472595	-0.132418	0.415346	0.101218	0.534299
Butyricimonas	-0.0801801	0.622849	0.170926	0.291637	-0.0628954	0.699827	-0.0875475	0.591147
Faecalitalea	0.129818	0.424644	-0.0660776	0.685402	0.0318849	0.845148	-0.109466	0.501334
Coprococcus 3	-0.0215523	0.894983	-0.212187	0.188691	-0.0219571	0.893022	0.0751764	0.644774
Ruminococcaceae UCG-014	-0.143708	0.376333	0.0419253	0.797284	-0.0584039	0.720365	-0.0521233	0.749408
Ruminococcaceae NK4A214 group	-0.219262	0.17403	0.0255728	0.875534	0.0893399	0.583544	0.027274	0.867325
Romboutsia	0.244549	0.128306	-0.0140572	0.931395	-0.0145088	0.929196	0.291291	0.0682067
Coprococcus 2	0.0796867	0.624997	-0.0957062	0.556897	-0.13361	0.411121	0.12467	0.443394
metagenome	-0.0834168	0.608834	-0.124134	0.445369	0.0995818	0.54096	0.0786859	0.629364
Ruminococcaceae UCG-004	-0.0449314	0.783087	0.0930975	0.567747	-0.0262268	0.872376	-0.14105	0.385315
Tyzzerella	-0.32343	0.0417739	0.0722383	0.65779	-0.150242	0.354783	0.193371	0.23188
Butyric_acid	-0.0812383	0.618253	0.0579737	0.722342	-0.156473	0.334947	0.559287	0.000175702
Propionic_acid	0.287992	0.0715357	-0.105816	0.515791	-0.105816	0.515791	0.419137	0.00710246
Glycerol	-0.131144	0.419884	0.232083	0.149575	0.109381	0.501667	-0.273358	0.0878731
Deoxycholic acid	-0.148593	0.360151	-0.0971857	0.550787	-0.101689	0.532389	0.283302	0.0764884
Cholic acid	0.326079	0.0400328	-0.354972	0.0246014	0.00750469	0.963343	0.266229	0.0968125
Cadaverine	0.0587242	0.718893	-0.210131	0.193111	-0.303565	0.056879	0.147467	0.363842
Asp	0.205629	0.203045	-0.235272	0.143903	0.186116	0.250202	0.231895	0.149914
Succinic acid	-0.139024	0.392246	-0.0797373	0.624777	0.153659	0.34382	0.323265	0.0418846
Lys	-0.00581614	0.971587	-0.0131332	0.935894	0.019137	0.906697	0.222326	0.167939
Val	0.198124	0.220386	-0.160038	0.323914	0.101313	0.533911	0.424765	0.00629557
Gly	0.145779	0.369422	-0.205816	0.202624	0.286492	0.0730923	0.324015	0.0413841
1-Methyl-2-pyrrolidone	0.16809	0.299836	-0.149925	0.355811	0.0655753	0.687672	0.222077	0.168428
Pipecolic acid	-0.50394	0.000915592	0.297561	0.062216	-0.0994371	0.541551	-0.0778612	0.632972
Phe	0.426829	0.00602022	-0.229081	0.155061	0.160038	0.323914	0.405629	0.00941069
Putrescine	0.214634	0.183524	-0.352345	0.0257598	-0.0228893	0.888508	0.199625	0.216838
Arg	0.104128	0.52255	-0.0482176	0.767645	0.32758	0.0390728	-0.115197	0.479052
Citrulline	0.150094	0.355264	-0.16773	0.300888	-0.165291	0.308073	0.219887	0.172774
Ile	0.185741	0.251176	-0.239024	0.137434	0.0806754	0.620696	0.486679	0.00145044
1-Methyl-4-imidazoleacetic acid	-0.0425891	0.794143	0.0924953	0.570265	-0.184803	0.25362	0.0393996	0.809263
N-Acetylputrescine	0.21576	0.181182	-0.374179	0.0173785	-0.0560976	0.730987	0.170892	0.291735
Nicotinic acid	-0.268668	0.093679	0.0465291	0.775569	-0.0797373	0.624777	0.366604	0.0199787
Glu	-0.197186	0.222623	0.143902	0.375681	0.191557	0.236373	0.237523	0.139995
Tyr	0.113508	0.485562	-0.149906	0.355873	0.0150094	0.92676	0.352908	0.0255079
Lactic acid	0.084803	0.602874	-0.0954972	0.557763	-0.258724	0.10696	0.272608	0.0887828
Creatine	0.393433	0.0120187	-0.438837	0.00461568	0.189306	0.242031	0.27561	0.0851871
β-Ala	0.150657	0.353442	-0.286679	0.0728963	0.126642	0.436158	0.225516	0.161765
3-Phenylpropionic acid	0.130769	0.421227	-0.122332	0.452055	-0.150844	0.352836	0.144465	0.373797
Isoglutamic acid	-0.105816	0.515791	0.209381	0.194742	-0.0172608	0.91581	-0.207317	0.199279
His	0.326829	0.0395505	-0.0594747	0.71545	0.064728	0.691507	0.317073	0.0462036
GABA	0.300188	0.0598341	-0.442026	0.00429433	-0.150657	0.353442	0.0765478	0.638734
Thr	0.286492	0.0730923	-0.353659	0.0251751	0.25666	0.109887	0.242214	0.132107
Quinic acid	0.0180197	0.912123	-0.0200432	0.9023	-0.138837	0.392891	-0.0652749	0.689031
N-Acetylaspartic acid	-0.215385	0.18196	0.0834897	0.60852	0.209006	0.195562	0.0189493	0.907608
Hexanoic acid	-0.266417	0.0965686	0.113321	0.486288	-0.345966	0.0287628	0.254972	0.112327
Ornithine	0.354409	0.0248459	0.0101313	0.950526	0.0600375	0.712872	0.225704	0.161407
1H-Imidazole-4-propionic acid	0.00525328	0.974335	-0.239786	0.136148	0.156848	0.333775	0.241014	0.134094
Choline	0.380863	0.0153265	-0.250844	0.118465	0.168105	0.299793	0.153659	0.34382
Histamine	0.260976	0.103834	-0.157628	0.331346	-0.0737336	0.651153	0.222431	0.167735
Creatinine	0.438462	0.00465483	-0.38818	0.0133186	0.161726	0.318767	0.315024	0.0477098
Ser	0.189118	0.242507	-0.0662289	0.684719	0.116886	0.472588	0.393621	0.0119743
4-(β-Acetylaminoethyl)imidazole	-0.199099	0.218076	-0.0941342	0.563424	-0.324953	0.0407654	0.0043152	0.978917
N-Methylproline	-0.0409963	0.801685	0.258654	0.107058	-0.101501	0.53315	-0.167542	0.301437
5-Aminovaleric acid	0.518386	0.00061128	-0.381801	0.0150556	0.0711069	0.662828	0.209983	0.193432
Gln	0.238462	0.138391	-0.299062	0.0608459	0.316886	0.0463399	0.193996	0.230345
Thiamine	0.191745	0.235906	0.0542316	0.739618	-0.186492	0.249232	0.192683	0.233578
N-Acetylglutamic acid	-0.251595	0.11733	0.328893	0.0382483	-0.00487805	0.976168	0.163227	0.314236
Hypoxanthine	-0.159287	0.326217	-0.072045	0.658649	0.0953096	0.558541	0.36379	0.0210244
Carnitine	0.27167	0.0899302	-0.35197	0.025929	0.142214	0.381367	-0.0136961	0.933153
N-Acetyllysine	-0.202439	0.210294	0.269981	0.0920244	-0.0138837	0.932239	0.216886	0.17886
Tyramine	0.505629	0.000874159	-0.294747	0.0648509	0.0054409	0.973419	-0.0450281	0.782631
4-Hydroxyphenylacetaldehyde	-0.27636	0.0843061	0.116004	0.475955	0.180488	0.265069	-0.00197779	0.990336
Lauric acid	-0.257786	0.108283	0.284053	0.0756784	-0.058349	0.720617	-0.088743	0.586071
Trp	0.15985	0.324489	-0.0742964	0.648662	0.0703565	0.666179	0.221201	0.170158
Adipic acid	-0.186688	0.248724	0.0569979	0.726834	0.131526	0.418522	-0.151478	0.350793
Inosine	0.221764	0.169046	-0.0889306	0.585276	-0.115009	0.479773	0.352268	0.0257946
N6,N6,N6-Trimethyllysine	0.494934	0.00116746	-0.380675	0.0153811	0.123265	0.448589	0.217448	0.177707
3-Aminoisobutyric acid	0.135173	0.405619	-0.359825	0.022575	-0.00985836	0.951858	-0.0133017	0.935074
N1-Acetylspermidine	-0.102814	0.527837	-0.0939962	0.563998	-0.0669794	0.681334	0.229831	0.153676
5-Hydroxylysine	0.230394	0.152643	-0.225891	0.16105	0.0065666	0.967922	0.263227	0.100779
Spermidine	-0.112195	0.490657	0.00900563	0.956018	-0.0459662	0.778215	0.273921	0.0871955
Octanoic acid	0.097561	0.549243	-0.144439	0.373884	-0.271857	0.0896998	0.0626671	0.700866
Piperidine	-0.298499	0.0613568	0.208255	0.197208	0.0485929	0.765887	0.000187617	0.999083
Xanthine	-0.0803002	0.622327	0.115572	0.477611	0.0649156	0.690657	0.381051	0.015272
γ-Butyrobetaine	0.0512195	0.753616	0.0454034	0.780864	0.103752	0.524058	0.0375235	0.818189
3-Hydroxy-2-methyl-4-pyrone	0.0525328	0.747503	-0.158537	0.328531	0.100188	0.538489	0.0412758	0.80036
Porphobilinogen	-0.0478272	0.769475	0.0945224	0.561809	-0.0375235	0.818189	-0.0276525	0.865501
Pro	0.0157598	0.923108	-0.1394	0.390957	0.0763602	0.639559	0.337899	0.0329691
Guanine	0.124578	0.443732	0.0221388	0.892142	0.0724203	0.65698	0.350281	0.0267015
Isopropanolamine	0.327955	0.0388358	-0.246341	0.125444	0.164728	0.309746	0.224015	0.16465
4-Oxopyrrolidine-2-carboxylic acid	-0.17561	0.278416	0.118011	0.468304	0.143715	0.37631	0.229456	0.154368
Met	0.218011	0.17656	-0.218949	0.17466	0.0769231	0.637086	0.416698	0.00747886
Taurine	0.106848	0.511682	-0.0784485	0.630402	-0.000390477	0.998092	-0.14091	0.385793
Carboxymethyllysine	-0.0502814	0.757992	-0.267167	0.0955979	0.189306	0.242031	-0.124578	0.443732
Taurocholic acid	0.344841	0.0293216	-0.326938	0.0394807	0.160788	0.32162	0.221032	0.170493
N1,N8-Diacetylspermidine	-0.247842	0.123084	-0.0249531	0.878527	-0.301876	0.0583416	0.212195	0.188674
Glycocholic acid	0.291745	0.0677581	-0.267542	0.0951154	0.205066	0.204311	0.417073	0.00741986
5-Hydroxypentanoic acid	-0.0392194	0.810119	0.127211	0.434083	-0.152165	0.348588	0.218962	0.174634
Methionine sulfoxide	0.191182	0.23731	0.0773128	0.635375	-0.106191	0.514295	0.196808	0.223529
Trimethylamine	0.496992	0.00110505	-0.369196	0.0190546	0.068869	0.672838	0.404716	0.00958754
Malic acid	0.374859	0.0171596	-0.454784	0.00319547	-0.0705441	0.66534	0.25985	0.105388
Anserine_divalent	0.314634	0.0480009	-0.289442	0.0700577	0.0834897	0.60852	0.26773	0.0948748
Hydroxyproline	0.470919	0.00216311	-0.298124	0.0616993	0.107129	0.510565	0.173921	0.283136
2-Hydroxyglutaric acid	-0.305455	0.0552763	0.0909783	0.576632	0.11539	0.47831	-0.0852583	0.600921
Sarcosine	0.275687	0.0850955	-0.259919	0.105292	0.0958668	0.556233	0.268847	0.0934514
5-Oxoproline	-0.138086	0.395479	0.32364	0.0416337	0.187805	0.245854	0.374109	0.0174012
Azelaic acid	-0.218574	0.175418	0.257974	0.108017	-0.0133208	0.93498	0.11182	0.492118
Diphenylcarbazide	-0.210195	0.192972	0.0277239	0.865157	-0.0773019	0.635423	0.03725	0.819492
Pantothenic acid	0.0538462	0.741405	0.0251407	0.877621	-0.000938086	0.995416	0.168293	0.299246
Ala	0.396623	0.0112834	-0.243152	0.13057	0.143715	0.37631	0.421576	0.00674248
Diethanolamine	0.219887	0.172774	-0.121951	0.453475	-0.0829268	0.610947	-0.146529	0.366936
Leu	0.170356	0.293272	-0.15666	0.334361	0.0831144	0.610138	0.324765	0.0408885
7-Methylguanine	0.10471	0.520214	0.106178	0.514348	0.11572	0.477043	0.161127	0.320588
Isethionic acid	-0.0127916	0.937558	0.101888	0.53158	0.17615	0.276915	-0.0948322	0.560522
Dodecanedioic acid	-0.4837	0.00156655	0.368485	0.0193044	-0.217646	0.177305	0.114573	0.481452
Ethanolamine	0.171482	0.290047	-0.0166979	0.918546	0.0969981	0.55156	0.162289	0.317063
4-Acetamidobutanoic acid	0.102439	0.529352	-0.0622919	0.702575	-0.347859	0.0278431	0.31083	0.0509166
Decanoic acid	-0.147655	0.363226	0.21931	0.173933	-0.342214	0.0306604	0.123827	0.446504
Ethyl glucuronide	0.376548	0.0166263	-0.266931	0.0959024	-0.107228	0.510172	-0.0375587	0.818021
3-Hydroxybutyric acid	0.323513	0.0417184	-0.175697	0.278174	0.0179183	0.912615	0.139534	0.390497
Homoserine	0.249906	0.119894	-0.191932	0.235439	0.126079	0.438217	0.391745	0.0124242
N-Acetylornithine	0.23227	0.149237	-0.22833	0.156455	-0.0600375	0.712872	0.402627	0.0100029
Saccharopine	0.0406322	0.803411	0.0265524	0.870805	-0.0771252	0.636199	0.156229	0.335711
5-Hydroxyindoleacetic acid	-0.332833	0.0358596	0.467386	0.00235984	-0.282739	0.0771003	0.33152	0.0366419
4-Aminosalicylic acid	-0.021576	0.894868	-0.0350844	0.829827	0.000375235	0.998167	-0.091182	0.575775
Octopine	0.194653	0.228741	-0.426156	0.00610892	-0.0193039	0.905887	0.279938	0.0802031
Myristic acid	-0.344465	0.0295098	0.291097	0.0683984	0.102913	0.527439	-0.0784427	0.630427
Heptanoic acid	-0.329268	0.0380154	0.326938	0.0394807	-0.349156	0.027227	0.196538	0.224176
Adenine	-0.157036	0.33319	0.0178236	0.913075	0.113884	0.484111	-0.113133	0.487015
Sinapic acid	0.0339603	0.835203	-0.0840489	0.606113	-0.0447707	0.783844	-0.0240441	0.882921
4-Pyridoxic acid	-0.2197	0.17315	0.250753	0.118603	-0.194934	0.228055	0.0157355	0.923227
Uridine	0.270919	0.0908563	-0.150811	0.352945	0.0429664	0.79236	0.425133	0.00624573
Mevalonic acid	0.0248645	0.878955	-0.0448277	0.783575	0.191206	0.237249	-0.0314855	0.847065
Alloisoleucine	0.177458	0.273309	-0.254005	0.113742	-0.0137322	0.932977	0.377209	0.0164214
Pelargonic acid	-0.40394	0.00974	0.239257	0.137041	-0.292495	0.0670218	0.223306	0.166024
Nicotinamide	0.054409	0.738796	0.0844278	0.604485	0.249531	0.120469	0.0287054	0.860429
NAD+	0.162477	0.316497	0.0273921	0.866756	0.236773	0.141289	-0.0290807	0.858623
Tryptamine	0.453726	0.00327616	-0.293672	0.0658806	0.207173	0.199598	-0.157321	0.332302
4-Guanidinobutyric acid	-0.180488	0.265069	-0.0324578	0.842401	-0.0523452	0.748375	-0.15272	0.34681
N-Acetylasparagine	0.0383749	0.814136	-0.165133	0.308542	0.157203	0.332668	-0.291011	0.0684841
Imidazole-4-acetic acid	-0.1606	0.322192	0.236961	0.140965	0.0542214	0.739665	-0.133396	0.411878
Citric acid	0.0444736	0.785244	-0.215296	0.182143	0.0452837	0.781427	0.135888	0.403119
Adenosine	0.258912	0.106697	-0.0857411	0.598854	0.134897	0.406589	-0.109944	0.499455
N6-Acetyllysine	-0.369981	0.0187818	0.0309568	0.849603	0.120826	0.457686	-0.0377111	0.817296
N-Acetylneuraminic acid	-0.0469043	0.773806	-0.15222	0.348411	0.376566	0.0166208	0.329704	0.0377461
1-Methyluric acid	-0.0992682	0.542242	-0.0634742	0.697195	-0.391255	0.0125439	0.135683	0.403835
Urocanic acid	-0.223827	0.165013	0.162859	0.315342	-0.0898687	0.581309	0.219512	0.173526
Pyridoxamine	-0.165854	0.306405	0.334709	0.0347657	-0.317824	0.0456617	-0.134897	0.406589
Glucosamine	0.25122	0.117896	-0.190124	0.239964	0.131057	0.420198	0.47831	0.00179764
Homocitrulline	-0.421951	0.00668852	0.283865	0.0758803	0.0532833	0.744016	-0.350281	0.0267015
Citramalic acid	0.248826	0.121555	-0.285237	0.074414	0.0933977	0.566493	0.0202301	0.901393
SDMA	0.332458	0.0360817	-0.375946	0.0168147	0.262676	0.10152	-0.0208294	0.898487
Phenol	0.637899	9.52837e-06	-0.444278	0.00407938	0.284991	0.0746754	0.358537	0.0230988
N2-Phenylacetylglutamine	-0.19028	0.239573	0.0763909	0.639424	0.0533083	0.7439	-0.0803617	0.622059
Trigonelline	-0.270557	0.0913064	0.0348984	0.830716	-0.0266417	0.870375	-0.00825903	0.959661
2-Hydroxy-4-methylvaleric acid	-0.0822554	0.613848	-0.0580173	0.722142	-0.0174234	0.91502	0.151411	0.351009
Phloretin	0.207111	0.199735	-0.292116	0.0673932	-0.0583764	0.720491	0.0458534	0.778745
Thymidine	0.213709	0.185466	-0.266571	0.0963682	-0.134836	0.406803	0.0719712	0.658978
N-Methylalanine	-0.149549	0.357033	0.275872	0.0848783	-0.0526424	0.746994	0.0457146	0.779399
ADMA	0.261784	0.102729	-0.463592	0.00258844	0.13828	0.394809	0.231431	0.150754
6-Hydroxyhexanoic acid	-0.39584	0.0114601	0.279386	0.0808251	-0.03621	0.824452	0.0377806	0.816965
Paraxanthine	0.273808	0.0873312	-0.0547405	0.737261	-0.0386188	0.812975	-0.330344	0.0373542
N-Acetylmuramic acid	-0.0133208	0.93498	-0.0357059	0.826858	-0.078424	0.630509	0.226855	0.159224
Asn	0.264728	0.0987804	-0.370919	0.0184602	0.153471	0.344417	-0.0491557	0.763253
N1,N12-Diacetylspermine	-0.0932386	0.567158	-0.0488778	0.764553	0.0858216	0.598509	0.210155	0.193059
Terephthalic acid	-0.105816	0.515791	-0.212195	0.188674	-0.139587	0.390313	-0.00675422	0.967006
Mevalolactone	-0.189735	0.240946	0.0883673	0.587664	-0.0912317	0.575566	0.223657	0.165343
2-Hydroxybutyric acid	0.164675	0.309903	-0.173224	0.285101	0.0793153	0.626616	0.431577	0.00542604
Suberic acid	-0.122629	0.450949	0.201023	0.21357	0.0131357	0.935882	0.123095	0.449217
Hydroxyindole	-0.171408	0.290257	0.0368417	0.821438	-0.298076	0.0617431	0.316352	0.0467293
3-Aminobutyric acid	0.0449664	0.782922	0.0138091	0.932603	-0.266044	0.0970526	-0.055687	0.732884
N8-Acetylspermidine	-0.0646372	0.691918	0.115125	0.47933	-0.049158	0.763242	0.184909	0.253344
Uracil	0.0487896	0.764966	-0.326454	0.039791	-0.165478	0.307516	0.342569	0.0304766
N-Acetylmethionine	-0.0984991	0.54539	-0.0846607	0.603484	-0.0487805	0.765009	-0.137776	0.396553
γ-Glu-Glu	-0.198874	0.218607	0.00639581	0.968756	0.191557	0.236373	0.0429644	0.792369
Indole-3-acetic acid	0.0548806	0.736612	0.304156	0.0563739	0.0641771	0.694004	-0.112867	0.488046
trans-Glutaconic acid	-0.0713219	0.66187	-0.0411752	0.800837	0.0961252	0.555164	-0.184563	0.254247
Pyridoxine	-0.086071	0.597443	-0.00466532	0.977207	-0.0852844	0.600809	0.0233226	0.886411
11-Aminoundecanoic acid	-0.0630394	0.699172	0.0489681	0.764131	0.0414634	0.799471	0.0512195	0.753616
2-Methylserine	0.144064	0.37514	-0.0932113	0.567272	0.0812644	0.618139	0.347089	0.0282141
Gluconic acid	0.114554	0.481527	-0.291285	0.0682127	0.102754	0.528079	0.0742014	0.649082
N-Acetylhistidine	0.188555	0.243937	0.0315197	0.846901	0.0146341	0.928586	0.267355	0.0953564
3-Amino-2-piperidone	-0.0206379	0.899415	0.0348968	0.830724	-0.115197	0.479052	0.245591	0.126636
Uric acid	-0.206379	0.201365	0.222535	0.16753	-0.256098	0.110696	0.248886	0.121463
Threonic acid	-0.182364	0.26005	0.0952605	0.558744	-0.145028	0.371918	-0.0824026	0.613211
Imidazolelactic acid	0.233583	0.146886	-0.185765	0.251114	0.0249578	0.878505	-0.0356609	0.827073
5'-Deoxy-5'-methylthioadenosine	0.0157598	0.923108	-0.22045	0.171649	-0.0405253	0.803918	0.288931	0.0705761
2-Phenylethylamine	0.299212	0.0607099	-0.236689	0.141435	0.0767185	0.637985	0.0948596	0.560408
Picolinic acid	-0.0761711	0.640391	0.0190049	0.907338	-0.0458172	0.778916	-0.0600407	0.712857
AMP	0.067167	0.680489	-0.0513374	0.753067	0.341948	0.0307985	-0.125012	0.442134
3-Methoxytyramine	0.114888	0.48024	-0.272823	0.0885219	-0.235681	0.143187	-0.00517992	0.974694
Homocarnosine	0.28294	0.0768815	-0.316823	0.0463855	0.064728	0.691507	0.262114	0.102281
N-Acetylglutamine	0.118863	0.465076	0.213231	0.186475	-0.146129	0.368261	0.20426	0.206135
Vanillic acid	-0.0116323	0.943208	0.0230986	0.887495	-0.102251	0.530111	0.295167	0.0644523
N-(1-Deoxy-1-fructosyl)valine	0.244491	0.128399	-0.338366	0.0327126	0.0570806	0.726453	0.250279	0.119324
N6-Methyllysine	0.20788	0.198034	-0.258549	0.107206	-0.221576	0.169416	0.315197	0.0475813
Hercynine	0.0343501	0.833338	0.000189584	0.999074	-0.038855	0.811852	0.203803	0.207174
2,6-Diaminopimelic acid	0.250281	0.119321	-0.261738	0.102791	0.207317	0.199279	0.143152	0.378202
Carnosine	0.295354	0.0642747	-0.246796	0.124725	0.19363	0.231244	0.135211	0.405485
N-Ethylmaleimide_+H2O	-0.00394366	0.980732	0.206457	0.201191	-0.042703	0.793605	-0.206632	0.200801
Cytidine	0.0965336	0.553476	-0.00891044	0.956482	0.16169	0.318876	-0.104719	0.520179
N-Methylglutamic acid	0.0883677	0.587662	0.0724883	0.656678	0.178432	0.27064	-0.0604241	0.711102
3,4-Dihydroxyphenylacetic acid	0.128673	0.428773	-0.026802	0.869601	0.096434	0.553888	0.0502757	0.758019
Guanidoacetic acid	0.360572	0.0222757	-0.410259	0.00855603	0.0990812	0.543006	0.27431	0.0867296
Phenylpyruvic acid	-0.292683	0.0668388	0.0194012	0.905415	0.0393996	0.809263	0.121866	0.453792
N-Acetyltyrosine	0.254664	0.112777	-0.0963565	0.554208	-0.446926	0.00383854	0.2287	0.155767
allo-Threonine	0.304297	0.0562538	-0.143751	0.376187	-0.0929273	0.568458	0.392234	0.0123055
Glucose 6-phosphate	0.251272	0.117817	-0.315883	0.0470739	0.189996	0.240287	0.0609096	0.708882
Ferulic acid	0.113243	0.486588	0.005071	0.975226	-0.21407	0.184707	0.091121	0.576031
Methoxamine	0.0647168	0.691558	-0.147314	0.364346	-0.00574501	0.971934	0.164	0.311918
Prostaglandin E2	-0.229396	0.154478	0.00411116	0.979914	-0.0519207	0.75035	0.0923507	0.570871
3-Methylxanthine	0.176496	0.275959	-0.23497	0.144434	-0.230067	0.153243	0.270178	0.0917779
N-Acetylphenylalanine	0.0581723	0.721429	0.0164435	0.919783	-0.133208	0.412542	0.262439	0.101841
Guanosine	0.0909944	0.576564	0.0226185	0.889819	-0.0223265	0.891233	0.318817	0.0449519
γ-Glu-Met	0.0543177	0.739219	0.0111259	0.945677	0.109561	0.500959	-0.0339405	0.835298
1-Methylhistamine	0.229	0.15521	-0.324343	0.0411668	-0.188361	0.244433	0.152657	0.347014
3-Dehydroshikimic acid	0.0383314	0.814342	-0.0544869	0.738435	-0.0412013	0.800713	-0.131514	0.418566
4-Oxovaleric acid	-0.0183022	0.910751	0.30026	0.0597696	-0.339019	0.0323567	0.154444	0.341329
NMN	0.483781	0.00156327	-0.490634	0.00130807	0.124088	0.44554	0.164236	0.311212
Caffeine	0.145411	0.370645	0.0470902	0.772933	-0.329062	0.0381434	-0.0354745	0.827963
Phthalic acid	0.194181	0.229893	-0.0562455	0.730304	-0.106942	0.51131	0.00975656	0.952354
γ-Glu-Gly	0.290244	0.0692498	-0.21277	0.187451	0.308876	0.0524683	0.193918	0.230538
Argininosuccinic acid	0.110319	0.497983	-0.312301	0.0497729	0.286921	0.0726446	0.202066	0.211154
γ-Glu-Ile-2	-0.0472795	0.772044	-0.130394	0.422573	0.0341463	0.834313	-0.15985	0.324489
4-Hydroxyphenethyl alcohol_-H2O	0.0480287	0.76853	-0.0245437	0.880506	-0.0756595	0.642644	0.111558	0.493139
Cysteic acid	-0.0839981	0.606331	0.00489091	0.976105	0.0947512	0.560858	-0.0709421	0.663564
γ-Glu-Lys_divalent	-0.193058	0.232651	0.290432	0.0690619	0.0527205	0.746631	0.0926829	0.56948
Indole-3-ethanol	0.067871	0.67732	-0.227081	0.158797	-0.179915	0.266614	0.191783	0.235811
Riboflavin	-0.0906669	0.577943	-0.145287	0.371055	0.0147863	0.927845	0.0308397	0.850165
Tridecanoic acid	-0.467042	0.0023798	0.330606	0.0371944	0.160107	0.323702	-0.133749	0.410631
6-Hydroxynicotinic acid	-0.252052	0.116643	0.0285888	0.860991	-0.105482	0.517125	-0.021281	0.896298
3,4-Dihydroxyphenylglycol	-0.0305398	0.851606	-0.0289741	0.859136	0.0681866	0.675902	-0.264528	0.0990444
Agmatine	0.278343	0.0820121	-0.247318	0.123905	0.0379058	0.816368	0.111346	0.493965
Guanidinosuccinic acid	0.298534	0.0613252	-0.200526	0.214727	0.0696266	0.669443	-0.0807627	0.620317
Cytosine	-0.0662289	0.684719	0.341276	0.0311506	-0.0120075	0.941379	0.08313	0.61007
6-Aminohexanoic acid	-0.0177482	0.913442	0.119701	0.461914	0.0524127	0.748061	0.0218215	0.893679
2-Hydroxypyridine	-0.271004	0.0907512	0.10735	0.509689	0.214959	0.182846	-0.241011	0.134098
p-Aminobenzoic acid	0.0159756	0.922059	0.370563	0.0185819	-0.132582	0.414763	-0.230874	0.151766
cis-4-Hydroxyproline	0.252714	0.115654	-0.347668	0.0279347	0.225202	0.162366	0.245867	0.126196
S-Adenosylmethionine	0.342026	0.030758	-0.249014	0.121265	0.0857411	0.598854	0.199447	0.217258
Glycerophosphocholine	0.237523	0.139996	-0.250747	0.118612	-0.0274644	0.866408	0.0319962	0.844614
5-Oxohexanoic acid	-0.264364	0.0992616	0.208925	0.195737	0.0850705	0.601726	-0.050861	0.755288
Prostaglandin F2α	-0.295869	0.06379	0.148831	0.359373	-0.0976631	0.548823	0.068726	0.67348
Allantoic acid	0.331801	0.0364733	-0.172326	0.287643	0.33956	0.0320641	-0.223642	0.165373
Homoserinelactone	0.257647	0.108481	-0.279158	0.0810836	0.128705	0.428657	0.309665	0.0518369
Gibberellic acid	0.0664982	0.683504	-0.130904	0.420746	0.129052	0.427405	0.0354865	0.827906
Dihydroorotic acid	-0.139693	0.389951	-0.011912	0.941845	-0.196383	0.22455	0.033581	0.837019
Ethylacetimidate	0.118653	0.465873	0.0226518	0.889658	0.220485	0.17158	-0.105878	0.515543
threo-β-Methylaspartic acid	-0.0257722	0.874571	-0.294167	0.0654044	-0.196389	0.224535	0.22637	0.160141
N-Acetylglucosamine 1-phosphate	0.217827	0.176934	-0.317649	0.0457871	0.23243	0.14895	0.0733926	0.652664
Methylguanidine	0.0744788	0.647855	0.0739413	0.650233	0.0916996	0.573601	0.210973	0.191293
γ-Glu-Phe	0.317256	0.0460712	-0.167749	0.300833	-0.0636478	0.696407	0.408783	0.00882092
Lipoamide	0.0222645	0.891533	-0.0021093	0.989694	-0.0434109	0.790259	0.0139787	0.931777
Sebacic acid	-0.0161285	0.921315	-0.103248	0.526089	0.0253044	0.87683	0.288751	0.0707587
Theobromine	0.146389	0.367398	0.0595515	0.715098	-0.0161825	0.921053	-0.184734	0.253801
Gly-Gly	0.241325	0.133577	-0.131661	0.418041	0.0836271	0.607928	0.383955	0.0144489
Pyridoxal	0.140357	0.387679	-0.181208	0.263135	0.138544	0.393899	-0.0129439	0.936816
FAD_divalent	0.0401222	0.805831	-0.15015	0.355081	0.165509	0.307424	0.265821	0.0973438
Ascorbate 2-sulfate	0.0399168	0.806806	-0.232701	0.148462	0.0863385	0.596301	-0.133419	0.411796
Syringic acid	0.0356471	0.827139	-0.058499	0.719927	-0.240364	0.135178	0.22437	0.163965
Triethanolamine	-0.150497	0.353958	0.401127	0.0103105	0.0390262	0.811038	-0.173366	0.284699
2,4-Diaminobutyric acid	0.101514	0.533099	-0.00881011	0.956972	0.032758	0.840962	-0.0128758	0.937148
γ-Glu-Ser	0.312773	0.0494098	-0.268542	0.0938382	0.0870959	0.59307	0.195434	0.226842
Undecanoic acid	-0.452221	0.003394	0.377046	0.0164717	0.0613585	0.706832	-0.0929336	0.568432
N-Methylserotonin	0.0273868	0.866782	-0.0914483	0.574656	0.092042	0.572164	-0.128309	0.430092
Serotonin	-0.254269	0.113355	0.14748	0.363801	-0.135466	0.404593	0.207846	0.198109
UMP	0.126124	0.438051	-0.146451	0.367195	0.361882	0.0217588	-0.162256	0.317162
Gly-Leu	0.200406	0.215008	-0.173428	0.284526	0.0765335	0.638797	-0.0781675	0.631631
N5-Ethylglutamine	0.179681	0.267246	-0.0148114	0.927723	0.0779591	0.632543	0.0106457	0.948018
γ-Glu-Val	-0.0955336	0.557612	-0.031673	0.846165	0.0759061	0.641558	0.130071	0.423732
Procaine	0.0538896	0.741203	-0.0788437	0.628675	0.203944	0.206852	-0.00517992	0.974694
γ-Glu-Asp	0.024479	0.880818	-0.198581	0.219302	0.0138836	0.93224	0.150237	0.354801
Ser-Glu	0.119408	0.463018	-0.228398	0.156329	-0.0453008	0.781347	0.310246	0.0513763
γ-Glu-Thr	-0.0556311	0.733142	0.124177	0.44521	0.0897653	0.581745	0.0442952	0.786086
4-Methyl-5-thiazoleethanol	0.0103738	0.949344	0.396345	0.0113459	-0.271332	0.0903459	-0.0718952	0.659316
6-Phosphogluconic acid	0.181882	0.261334	-0.332447	0.0360883	0.206154	0.201868	-0.222496	0.167606
Castanospermine	-0.0418978	0.797414	0.0894184	0.583211	-0.0952309	0.558867	0.355878	0.0242121
Methyl sulfate	-0.0389345	0.811474	-0.0112713	0.944967	-0.141651	0.383273	0.221501	0.169564
O-Succinylhomoserine	-0.0516186	0.751757	0.129976	0.424075	-0.156826	0.333845	0.135434	0.404705
β-Tyr	0.248953	0.121359	-0.219195	0.174164	-0.146606	0.366681	0.186481	0.249259
Glu-Glu	0.524768	0.000508426	-0.520244	0.000579584	0.281411	0.0785593	0.0372265	0.819604
dTMP	0.152349	0.347999	-0.0230381	0.887788	0.12869	0.428712	0.0168842	0.917641
o-Hydroxybenzoic acid	0.30008	0.0599303	-0.230439	0.152562	-0.0747758	0.646543	0.344323	0.0295813
Cyclohexylamine	0.350469	0.0266147	-0.279346	0.0808704	-0.134709	0.407248	0.0782712	0.631177
Isoferulic acid	-0.0328734	0.840408	-0.132113	0.416431	0.341342	0.0311156	0.214282	0.184262
Normetanephrine_-H2O	-0.139596	0.390285	0.401468	0.0102398	0.0643779	0.693093	-0.0586208	0.719368
Nω-Methylarginine	0.27057	0.0912895	-0.507479	0.000830664	0.101048	0.534988	0.0480731	0.768322
γ-Glu-Taurine	-0.15492	0.339825	-0.0932301	0.567193	0.245651	0.12654	0.0798775	0.624166
Arg-Glu	0.0615413	0.705997	-0.095749	0.55672	0.0484143	0.766723	0.204651	0.205247
1,3-Diaminopropane	-0.0458583	0.778723	-0.0789469	0.628224	0.14362	0.376629	0.0797948	0.624527
Penicillamine	0.0183022	0.910751	0.12657	0.43642	-0.240819	0.134417	0.0985031	0.545374
Phosphorylcholine	0.0658208	0.686562	-0.277629	0.0828333	0.165176	0.308412	-0.143002	0.378706
Melatonin	-0.0304332	0.852118	-0.123506	0.447692	-0.0876757	0.590602	0.074871	0.646123
γ-Glu-Ala	0.222601	0.1674	-0.221393	0.169777	0.120079	0.460489	0.0194562	0.905148
Ophthalmic acid	0.266329	0.0966821	-0.243748	0.1296	0.0638074	0.695682	0.206881	0.200247
Scopolamine	-0.215427	0.181872	0.0271866	0.867747	-0.000491934	0.997596	-0.27849	0.0818449
5-Amino-4-oxovaleric acid	0.267149	0.0956208	-0.408148	0.00893712	-0.0337459	0.836229	0.196032	0.225395
Dimethylaminoethanol	0.170197	0.293732	0.00143821	0.992973	0.190821	0.238214	0.0753044	0.644209
Thiamine phosphate	-0.046662	0.774944	0.0442321	0.786383	0.00631009	0.969175	-0.0870628	0.593211
N,N-Dimethylhistidine	-0.0182	0.911247	-0.2948	0.0647999	-0.0275476	0.866006	0.103798	0.523874
2'-Deoxyguanosine	-0.112999	0.487536	0.256419	0.110233	-0.177966	0.271915	0.134707	0.407254
2-Carboxybenzaldehyde	0.0273515	0.866951	0.1031	0.526685	-0.00732444	0.964223	0.287811	0.0717222
Metaraminol	-0.092712	0.569359	0.0363662	0.823706	-0.169233	0.296514	-0.0188606	0.908039
Val-Pro-Pro	0.433684	0.00517905	-0.455914	0.0031112	0.0316986	0.846042	0.172767	0.286392
1-Methylnicotinamide	0.274107	0.0869722	-0.16596	0.30609	-0.207305	0.199306	0.422004	0.00668094
Gly-Asp	0.557853	0.000184058	-0.399815	0.0105862	-0.0408167	0.802536	0.45339	0.00330216
γ-Glu-Arg_divalent	-0.2234	0.165843	0.214167	0.184504	-0.156217	0.335748	0.198916	0.218508
3-Hydroxyanthranilic acid	0.0697896	0.668714	-0.0292978	0.857578	-0.0623474	0.702322	0.0451001	0.782292
Imidazole-4-methanol	-0.00245287	0.988015	0.115842	0.476578	-0.0767814	0.637708	0.18707	0.247739
N-Methyltyramine	0.00141988	0.993062	-0.105709	0.51622	-0.1998	0.216428	0.224246	0.164203
N1-Acetylspermine	-0.10423	0.522139	-0.0622178	0.702912	0.0286008	0.860933	0.0842467	0.605263
Thiaproline	0.342686	0.0304159	-0.189843	0.240674	0.371654	0.0182116	0.185953	0.250627
S-Methylmethionine	-0.0346947	0.83169	-0.0312861	0.848022	0.051543	0.752109	-0.125145	0.441645
5'-Deoxyadenosine	-0.0442321	0.786383	0.00326498	0.984048	-0.0669818	0.681323	0.11435	0.482313
2'-Deoxycytidine	0.134719	0.407213	-0.176479	0.276006	0.0716938	0.660213	-0.0085905	0.958043
Pyridoxamine 5'-phosphate	-0.103164	0.526427	-0.0273334	0.867039	0.29384	0.0657182	-0.116682	0.473363
Tyr-Arg_divalent	0.0180665	0.911895	-0.1998	0.216428	-0.14127	0.384569	0.525911	0.00049173
Ectoine	-0.0627365	0.70055	-0.162472	0.31651	-0.211888	0.189329	-0.0323092	0.843113
Pterin	-0.111346	0.493965	0.135496	0.40449	0.116818	0.472847	-0.289454	0.070045
Tropine	0.0796074	0.625343	-0.210323	0.192696	-0.300684	0.0593923	0.067784	0.677711
γ-Glu-Tyr	0.0370853	0.820277	-0.224999	0.162755	-0.179275	0.268346	0.345754	0.0288675
3-Hydroxykynurenine	0.113047	0.487351	-0.157294	0.332386	-0.275091	0.0858001	0.25493	0.112388
5-Hydroxytryptophan	0.101509	0.533119	-0.0428311	0.792999	0.0603302	0.711532	-0.0645032	0.692526
γ-Glu-His	0.180798	0.264234	-0.099334	0.541973	0.053584	0.742621	0.205364	0.20364
Thr-Asp	0.254822	0.112546	-0.176863	0.274946	0.0660593	0.685485	0.251152	0.117998
Tyr-Glu	0.0536913	0.742123	-0.0757475	0.642257	0.167727	0.300898	-0.0160843	0.92153
Cystathionine	0.369271	0.0190283	-0.323938	0.041435	0.227202	0.158569	0.0587335	0.718851
Kynurenine	0.290759	0.0687354	-0.427107	0.00598393	-0.192814	0.233254	0.308394	0.052857
Ile-Pro-Pro	0.126267	0.437528	-0.0181215	0.911628	0.0238191	0.884009	0.185934	0.250674
γ-Glu-Citrulline	-0.0758143	0.641962	-0.028993	0.859045	-0.279938	0.0802031	0.189444	0.241683
5-Methylcytosine	0.0935926	0.565681	-0.199277	0.217656	0.0025892	0.987349	0.0476742	0.770192
N’-Formylkynurenine	0.273554	0.0876373	-0.278177	0.082203	0.0637291	0.696038	-0.0291285	0.858393
*a, correlation difference value before and after intake in IgA content with each microbe and metabolite abundance.
*b, correlation difference value before and after intake in IgA content and baseline values of each microbe and metabolite abundance
*c, p-value of no correlation test
